# Supplementary material for: 2-[3-(1,3-Benzothia­zol-2-yl)-2,2-di­methyl­prop­yl]-2-methyl-2,3-di­hydro-1,3-benzothia­zole
Source: Acta Crystallogr Sect E Struct Rep Online. 2012 Jul 7;68(Pt 8):o2349. doi: 10.1107/S1600536812029297 (PMC3414284; doi:10.1107/S1600536812029297)
Supplement: Supplementary file 2 [file e-68-o2349-Isup2.hkl]

# 
# h,k,l, Fc-squared, Fo-squared, sigma(Fo-squared) and status flag 
# 
data_I
_shelx_title ' a in P-1' 
_shelx_refln_list_code          4 
_shelx_F_calc_maximum      110.00 
_exptl_crystal_F_000       376.00 
_reflns_d_resolution_high  0.8255 
 
loop_ 
 _symmetry_equiv_pos_as_xyz 
 'x, y, z' 
 '-x, -y, -z' 
 
_cell_length_a     9.8472 
_cell_length_b     9.9039 
_cell_length_c    11.7974 
_cell_angle_alpha  88.490 
_cell_angle_beta   67.006 
_cell_angle_gamma  60.764 
 
_shelx_F_squared_multiplier     1.000 
 
loop_ 
 _refln_index_h 
 _refln_index_k 
 _refln_index_l 
 _refln_F_squared_calc 
 _refln_F_squared_meas 
 _refln_F_squared_sigma 
 _refln_observed_status 
   1   0   0      465.58      506.34      4.56 o 
   2   0   0       67.87       74.09      2.01 o 
   3   0   0     1422.24     1482.00     13.13 o 
   4   0   0        4.83        9.58      1.27 o 
   5   0   0       95.85       97.38      3.39 o 
   6   0   0       60.35       62.37      3.71 o 
   7   0   0       24.71       30.96      2.85 o 
   8   0   0       15.48       19.86      3.93 o 
   9   0   0       24.42       25.54      4.72 o 
  -8   1   0       10.36       15.27      3.58 o 
  -7   1   0       28.38       31.73      5.10 o 
  -6   1   0      415.13      389.85      8.95 o 
  -5   1   0      625.72      635.41      9.52 o 
  -4   1   0       59.74       57.48      2.73 o 
  -3   1   0      378.96      392.23      5.97 o 
  -2   1   0      736.17      773.98      8.02 o 
  -1   1   0       11.38       10.44      0.90 o 
   0   1   0       52.65       50.38      1.00 o 
   1   1   0     4370.94     4976.67     81.72 o 
   2   1   0      142.94      148.82      3.35 o 
   3   1   0       72.70       86.66      2.20 o 
   4   1   0     1074.30     1136.91     11.26 o 
   5   1   0      928.14      907.57     10.52 o 
   6   1   0        4.12        5.89      1.71 o 
   7   1   0      559.32      545.06     15.65 o 
   8   1   0      255.70      216.79      7.88 o 
   9   1   0       13.99       20.72      4.09 o 
  -8   2   0        0.37        1.55      2.68 o 
  -7   2   0       79.63       88.50      5.42 o 
  -6   2   0      129.28      133.68      4.80 o 
  -5   2   0      292.72      296.13      9.23 o 
  -4   2   0       87.59       92.56      3.45 o 
  -3   2   0     1285.55     1343.72     13.71 o 
  -2   2   0     1692.07     1791.14     20.35 o 
  -1   2   0       35.82       36.98      1.62 o 
   0   2   0      117.80      121.07      2.22 o 
   1   2   0     3670.76     3885.41     29.11 o 
   2   2   0    11351.38    12548.52    208.09 o 
   3   2   0      131.31      123.73      2.42 o 
   4   2   0      617.57      681.37      7.48 o 
   5   2   0       62.47       64.71      2.36 o 
   6   2   0       57.66       63.06      3.04 o 
   7   2   0       63.80       66.91      4.70 o 
   8   2   0       50.09       60.23      5.42 o 
   9   2   0       12.67       14.02      3.71 o 
  10   2   0        5.19        2.48      3.00 o 
  -7   3   0       16.65       19.60      3.03 o 
  -6   3   0       16.60       14.33      2.11 o 
  -5   3   0       31.80       34.26      2.93 o 
  -4   3   0      209.03      206.87      6.38 o 
  -3   3   0       17.51       18.09      2.54 o 
  -2   3   0       11.50       13.77      1.49 o 
  -1   3   0      217.61      223.76      5.04 o 
   0   3   0      771.08      790.85      7.85 o 
   1   3   0     3381.34     3598.02     30.57 o 
   2   3   0     8597.38     8953.37     59.59 o 
   3   3   0     2816.87     3134.75     56.18 o 
   4   3   0      358.53      397.00      5.83 o 
   5   3   0      366.91      363.76      9.37 o 
   6   3   0      596.58      565.79     14.26 o 
   7   3   0      534.34      513.87     11.06 o 
   8   3   0      253.15      240.64      8.06 o 
   9   3   0       48.85       59.37      5.17 o 
  10   3   0       63.29       55.65      6.70 o 
  -6   4   0        1.26        1.00      1.70 o 
  -5   4   0       98.84      104.80      4.65 o 
  -4   4   0      522.28      516.09      9.27 o 
  -3   4   0      679.85      669.75     12.06 o 
  -2   4   0       11.19        9.07      1.49 o 
  -1   4   0     1076.19     1113.95     11.70 o 
   0   4   0      102.33       82.62      2.30 o 
   1   4   0      130.85      131.60      4.13 o 
   2   4   0       16.14       15.90      1.62 o 
   3   4   0      606.21      646.06      7.57 o 
   4   4   0      155.65      170.74      4.40 o 
   5   4   0       70.45       66.60      2.51 o 
   6   4   0       15.48       17.40      2.45 o 
   7   4   0      258.38      237.50      7.35 o 
   8   4   0       36.28       40.26      4.04 o 
   9   4   0      117.04      111.62      6.53 o 
  10   4   0       42.23       54.53      6.66 o 
  -6   5   0       61.30       68.68      7.02 o 
  -5   5   0       19.09       20.50      3.14 o 
  -4   5   0       85.34       91.08      5.48 o 
  -3   5   0      306.55      294.29      6.73 o 
  -2   5   0        0.74        1.80      1.00 o 
  -1   5   0      252.35      253.43      6.86 o 
   0   5   0      410.22      410.65      8.33 o 
   1   5   0      290.60      283.57      6.63 o 
   2   5   0        5.28        4.48      1.46 o 
   3   5   0     4149.60     4381.58     32.80 o 
   4   5   0     4630.82     4874.14     36.25 o 
   5   5   0      157.59      154.67      4.71 o 
   6   5   0       65.11       60.02      3.13 o 
   7   5   0       17.61       19.77      2.81 o 
   8   5   0       17.79       16.22      2.86 o 
   9   5   0        1.22        2.72      2.08 o 
  10   5   0        0.16        2.59      2.40 o 
  -5   6   0       98.44      109.22      8.70 o 
  -4   6   0       26.34       30.81      3.76 o 
  -3   6   0        5.14        2.85      1.84 o 
  -2   6   0      403.24      395.16      9.78 o 
  -1   6   0       56.32       49.38      3.81 o 
   0   6   0        1.40        2.55      1.45 o 
   1   6   0       30.77       31.38      3.06 o 
   2   6   0      106.85       96.37      4.81 o 
   3   6   0        6.92        7.66      1.28 o 
   4   6   0      612.41      593.17      8.55 o 
   5   6   0      268.54      268.75      5.57 o 
   6   6   0      104.67       99.17      5.16 o 
   7   6   0       68.61       72.68      4.74 o 
   8   6   0      174.46      160.06      9.28 o 
   9   6   0      184.41      196.56     15.66 o 
  10   6   0       22.83       25.83      4.04 o 
  -4   7   0        4.68        3.24      2.24 o 
  -3   7   0       20.01       19.54      3.36 o 
  -2   7   0       78.27       84.31      5.51 o 
  -1   7   0      349.29      339.84      9.36 o 
   0   7   0       20.02       18.51      2.72 o 
   1   7   0      334.51      320.49      8.51 o 
   2   7   0      420.17      408.35     13.90 o 
   3   7   0      284.31      275.61      7.69 o 
   4   7   0      169.57      159.63      7.13 o 
   5   7   0      709.63      696.51      9.89 o 
   6   7   0      146.59      149.36      4.66 o 
   7   7   0       97.58       85.44      6.04 o 
   8   7   0        3.51        3.08      1.99 o 
   9   7   0        2.64        2.17      2.36 o 
  10   7   0        2.31        0.24      2.18 o 
  -3   8   0       47.84       55.21      6.63 o 
  -2   8   0       61.54       65.17      5.49 o 
  -1   8   0        8.12        9.83      2.52 o 
   0   8   0       65.41       59.07      6.10 o 
   1   8   0        4.38        2.39      1.98 o 
   2   8   0       19.28       17.32      3.60 o 
   3   8   0      279.09      274.02     10.23 o 
   4   8   0        9.96       10.34      2.44 o 
   5   8   0      445.59      416.09      9.96 o 
   6   8   0     1201.72     1134.32     14.18 o 
   7   8   0      243.49      253.69      8.16 o 
   8   8   0        1.68        0.41      1.77 o 
   9   8   0       21.04       30.09      4.08 o 
  10   8   0       71.06       82.42      6.60 o 
  -1   9   0       16.33       16.23      4.32 o 
   0   9   0      209.37      214.24     10.49 o 
   1   9   0      135.77      135.38      7.06 o 
   2   9   0        1.46        0.92      2.47 o 
   3   9   0      102.43      103.37      6.16 o 
   4   9   0       50.41       49.34      4.51 o 
   5   9   0      154.61      158.83      8.03 o 
   6   9   0       34.70       31.57      3.77 o 
   7   9   0        1.53        2.05      2.74 o 
   8   9   0        7.78        9.56      2.65 o 
   9   9   0       31.40       36.31      4.70 o 
  10   9   0       21.64       24.61      7.70 o 
   0  10   0      101.44      105.50      7.23 o 
   1  10   0       20.60       24.97      3.88 o 
   2  10   0       18.68       16.22      3.53 o 
   3  10   0       18.71       14.43      5.06 o 
   4  10   0       43.46       46.10      7.31 o 
   5  10   0       14.66       15.90      3.26 o 
   6  10   0        0.66        5.75      3.11 o 
   7  10   0      170.16      164.44     10.14 o 
   8  10   0      271.40      241.67     11.97 o 
   9  10   0       15.83       16.20      5.79 o 
   2  11   0       37.86       29.15      4.48 o 
   3  11   0       17.32       30.80      4.78 o 
   4  11   0       12.81       16.21      3.89 o 
   5  11   0       17.58       17.98      5.88 o 
   6  11   0        2.51        2.82      2.78 o 
   7  11   0       45.45       28.75     11.47 o 
   8  11   0       68.55       71.88      8.15 o 
  -8 -11   1       71.51       68.94     11.84 o 
  -7 -11   1      159.99      182.51     34.88 o 
  -6 -11   1       18.18       26.35      4.17 o 
  -5 -11   1        8.90       12.83      3.26 o 
  -4 -11   1        3.12        5.04      2.60 o 
  -3 -11   1        4.59        2.80      2.46 o 
  -2 -11   1        0.01       -1.64      2.10 o 
  -9 -10   1        3.60        4.03      4.97 o 
  -8 -10   1        1.25        5.72      3.67 o 
  -7 -10   1        6.56        7.37      3.73 o 
  -6 -10   1       22.50       31.32      6.06 o 
  -5 -10   1       28.20       34.83      5.32 o 
  -4 -10   1        9.58        7.88      2.88 o 
  -3 -10   1       22.01       24.28      3.78 o 
  -2 -10   1      178.82      180.55      8.01 o 
  -1 -10   1        3.09        6.40      2.60 o 
   0 -10   1       15.86       12.12      3.19 o 
 -10  -9   1        1.07        1.31      2.49 o 
  -9  -9   1       10.67       13.62      3.25 o 
  -8  -9   1       23.39       33.23      4.03 o 
  -7  -9   1       18.44       19.54      4.23 o 
  -6  -9   1       91.07       96.40      5.65 o 
  -5  -9   1       22.51       25.65      3.44 o 
  -4  -9   1       48.03       43.45      4.42 o 
  -3  -9   1       17.52       18.88      3.23 o 
  -2  -9   1       53.72       62.34      5.17 o 
  -1  -9   1        5.64        3.20      2.34 o 
   0  -9   1        9.90        7.84      2.62 o 
   1  -9   1        6.49        6.20      2.61 o 
   2  -9   1       42.71       57.90     16.84 o 
 -10  -8   1        0.72        1.00      2.48 o 
  -9  -8   1        0.21        2.21      2.80 o 
  -8  -8   1       10.41       12.21      3.20 o 
  -7  -8   1       67.51       58.69      4.75 o 
  -6  -8   1       62.49       71.39      3.87 o 
  -5  -8   1      228.31      232.35      7.27 o 
  -4  -8   1       62.28       70.44      4.71 o 
  -3  -8   1      288.47      256.66      8.06 o 
  -2  -8   1        1.87       -0.60      1.70 o 
  -1  -8   1      264.45      250.35     11.41 o 
   0  -8   1      209.82      209.25      7.89 o 
   1  -8   1       19.00       27.38      3.55 o 
   2  -8   1      174.26      162.75      8.79 o 
   3  -8   1        1.49        1.79      2.87 o 
 -10  -7   1       78.78       91.65      7.05 o 
  -9  -7   1       35.60       34.16      4.34 o 
  -8  -7   1       15.98       15.42      3.00 o 
  -7  -7   1        9.92       10.43      2.50 o 
  -6  -7   1      211.28      204.94      5.50 o 
  -5  -7   1        8.18        6.51      1.57 o 
  -4  -7   1       42.92       44.11      2.74 o 
  -3  -7   1        6.64        5.34      1.39 o 
  -2  -7   1       15.84       21.39      3.46 o 
  -1  -7   1       26.17       30.21      3.29 o 
   0  -7   1      125.75      118.39      5.37 o 
   1  -7   1        8.30        6.45      2.28 o 
   2  -7   1        4.76        3.25      2.22 o 
   3  -7   1       55.73       64.30      5.17 o 
   4  -7   1      101.54      116.44      9.02 o 
 -10  -6   1       19.19       22.56      4.60 o 
  -9  -6   1        2.07        5.11      2.76 o 
  -8  -6   1        0.12        1.85      4.00 o 
  -7  -6   1        8.51        5.55      2.37 o 
  -6  -6   1       18.87       20.10      2.16 o 
  -5  -6   1        7.96       11.39      1.73 o 
  -4  -6   1      400.32      392.93      8.53 o 
  -3  -6   1      345.67      314.99      5.76 o 
  -2  -6   1      482.14      472.88      6.92 o 
  -1  -6   1       21.50       20.50      2.63 o 
   0  -6   1       61.39       64.10      4.77 o 
   1  -6   1       88.71       94.78      5.25 o 
   2  -6   1        0.02       -0.88      1.20 o 
   3  -6   1        0.58       -1.47      1.30 o 
   4  -6   1      171.56      181.07      8.93 o 
   5  -6   1       24.08       27.46      3.76 o 
 -10  -5   1       18.88       27.08      4.86 o 
  -9  -5   1       75.74       82.59      6.05 o 
  -8  -5   1       21.78       26.48      3.43 o 
  -7  -5   1      102.14      101.20      6.19 o 
  -6  -5   1       69.91       70.46      3.15 o 
  -5  -5   1      127.68      138.30      4.00 o 
  -4  -5   1      463.00      462.61      7.05 o 
  -3  -5   1      314.71      338.25      5.68 o 
  -2  -5   1       18.98       21.36      2.36 o 
  -1  -5   1      207.42      156.83      3.47 o 
   0  -5   1        9.17       10.27      1.57 o 
   1  -5   1       67.98       65.44      2.81 o 
   2  -5   1      677.57      656.73      9.45 o 
   3  -5   1        4.82        4.09      1.66 o 
   4  -5   1        2.92        2.86      1.32 o 
   5  -5   1      223.59      231.07     16.94 o 
   6  -5   1       42.13       56.62      5.56 o 
 -10  -4   1        0.05        1.30      2.55 o 
  -9  -4   1      120.10      117.48      8.55 o 
  -8  -4   1       13.95       16.92      2.98 o 
  -7  -4   1      384.38      368.78      9.43 o 
  -6  -4   1       13.55        9.65      1.43 o 
  -5  -4   1       13.94       10.27      1.33 o 
  -4  -4   1     1907.72     2015.67     17.65 o 
  -3  -4   1      519.20      569.04      7.20 o 
  -2  -4   1        9.11        7.43      1.10 o 
  -1  -4   1       64.58       46.16      2.00 o 
   0  -4   1      123.10      121.74      2.95 o 
   1  -4   1        5.57       10.22      1.24 o 
   2  -4   1        9.32        8.31      1.49 o 
   3  -4   1       61.46       59.15      4.03 o 
   4  -4   1        0.37        1.59      1.22 o 
   5  -4   1       13.93       19.12      2.39 o 
   6  -4   1       65.91       80.23      5.68 o 
   7  -4   1      103.06      117.89      8.21 o 
 -10  -3   1       76.32       76.90      7.95 o 
  -9  -3   1       49.13       49.46      6.32 o 
  -8  -3   1       44.26       37.87      4.14 o 
  -7  -3   1       98.28       97.85      5.26 o 
  -6  -3   1      245.55      245.43      5.19 o 
  -5  -3   1       10.63        8.45      1.32 o 
  -4  -3   1        3.25        6.03      1.03 o 
  -3  -3   1       12.18       12.96      1.38 o 
  -2  -3   1     5523.31     6052.64     41.63 o 
  -1  -3   1     2765.24     2870.04     21.35 o 
   0  -3   1      625.33      616.86      8.61 o 
   1  -3   1      469.45      475.25      7.74 o 
   2  -3   1       46.72       41.89      2.21 o 
   3  -3   1      538.55      522.80      7.97 o 
   4  -3   1       28.11       36.25      2.68 o 
   5  -3   1      107.73      113.09      4.38 o 
   6  -3   1       25.77       30.62      3.28 o 
   7  -3   1        0.61        0.97      3.23 o 
  -9  -2   1        6.94        9.80      3.47 o 
  -8  -2   1        0.02       -0.39      1.86 o 
  -7  -2   1      624.03      586.07     12.06 o 
  -6  -2   1      395.39      361.05      6.59 o 
  -5  -2   1      501.41      527.25      8.59 o 
  -4  -2   1      297.52      326.38      6.71 o 
  -3  -2   1      378.71      395.31      5.25 o 
  -2  -2   1     2599.47     2799.42     20.63 o 
  -1  -2   1      218.93      181.46      2.86 o 
   0  -2   1        3.76        1.61      0.63 o 
   1  -2   1       27.26       24.40      1.43 o 
   2  -2   1       37.06       44.70      2.04 o 
   3  -2   1        3.55        2.79      0.93 o 
   4  -2   1      423.42      432.97      7.28 o 
   5  -2   1       78.06       79.38      3.72 o 
   6  -2   1       94.85       97.74      4.23 o 
   7  -2   1       57.51       61.47      4.60 o 
   8  -2   1      127.07      136.60      8.48 o 
  -9  -1   1        7.28        8.56      3.12 o 
  -8  -1   1       89.10       87.74      7.35 o 
  -7  -1   1       29.20       31.38      3.51 o 
  -6  -1   1       17.33       17.83      2.01 o 
  -5  -1   1        7.22        7.51      1.34 o 
  -4  -1   1        1.86        2.22      1.08 o 
  -3  -1   1      218.11      279.61      4.42 o 
  -2  -1   1        3.04        2.62      0.78 o 
  -1  -1   1     1097.91     1071.83     13.32 o 
   0  -1   1      177.44      162.59      2.14 o 
   1  -1   1     9322.07     9674.58     63.63 o 
   2  -1   1      477.50      492.57      5.82 o 
   3  -1   1      648.19      687.90      8.10 o 
   4  -1   1      363.03      395.44      6.47 o 
   5  -1   1        0.09        1.04      0.93 o 
   6  -1   1       39.71       38.59      2.92 o 
   7  -1   1       79.18       75.83      4.12 o 
   8  -1   1        4.30        1.74      4.09 o 
   9  -1   1       43.66       56.79     10.60 o 
  -9   0   1       43.36       56.15      8.09 o 
  -8   0   1       87.93       99.95      8.73 o 
  -7   0   1      150.19      153.58      5.97 o 
  -6   0   1       41.86       45.20      3.04 o 
  -5   0   1      129.26      122.38      3.90 o 
  -4   0   1      597.04      633.37      8.46 o 
  -3   0   1       67.96       93.35      2.71 o 
  -2   0   1      938.33      971.08      9.04 o 
  -1   0   1    12099.70    13304.07     98.40 o 
   0   0   1      507.13      555.02      7.93 o 
   1   0   1        0.78       -0.58      0.39 o 
   2   0   1      421.96      454.21      5.97 o 
   3   0   1      859.98      860.60      8.68 o 
   4   0   1        9.82        9.33      1.19 o 
   5   0   1      335.52      338.64      9.67 o 
   6   0   1      313.12      298.25      6.28 o 
   7   0   1        9.89       13.87      2.06 o 
   8   0   1      156.29      155.60      8.54 o 
   9   0   1       14.21        9.85      3.29 o 
  -8   1   1       24.30       29.15      4.88 o 
  -7   1   1       16.99       23.14      3.12 o 
  -6   1   1       92.04       88.71      4.07 o 
  -5   1   1      210.06      200.26      5.23 o 
  -4   1   1      227.59      199.23      4.75 o 
  -3   1   1     2035.90     2205.89     19.01 o 
  -2   1   1      278.54      293.65      4.62 o 
  -1   1   1        0.30        1.29      0.56 o 
   0   1   1     2362.57     2546.46     18.83 o 
   1   1   1       58.64       56.99      1.26 o 
   2   1   1      172.12      176.19      4.10 o 
   3   1   1        0.22       -0.41      0.33 o 
   4   1   1      169.19      181.36      3.45 o 
   5   1   1       42.70       48.18      2.26 o 
   6   1   1        6.07        5.19      1.26 o 
   7   1   1       60.00       66.67      3.77 o 
   8   1   1       98.75      101.33      5.86 o 
   9   1   1       26.16       34.34      4.25 o 
  10   1   1       58.30       56.56      6.77 o 
  -7   2   1        4.83        7.03      2.16 o 
  -6   2   1       99.95      100.87      5.24 o 
  -5   2   1      129.89      127.34      4.86 o 
  -4   2   1        0.38        0.31      0.95 o 
  -3   2   1      108.37      101.15      3.34 o 
  -2   2   1      243.17      271.83      6.13 o 
  -1   2   1        0.10        0.12      0.68 o 
   0   2   1       48.77       46.10      2.03 o 
   1   2   1     3956.74     4351.08     27.33 o 
   2   2   1     1390.88     1485.88     11.80 o 
   3   2   1     1213.94     1282.78     13.65 o 
   4   2   1      291.84      253.65      5.55 o 
   5   2   1     1001.68      999.14     16.45 o 
   6   2   1       58.46       56.80      3.74 o 
   7   2   1       36.01       36.23      3.48 o 
   8   2   1      104.25      110.42      5.95 o 
   9   2   1      159.85      165.99      7.27 o 
  10   2   1       11.28        9.69      3.35 o 
  -7   3   1        8.90        9.91      3.10 o 
  -6   3   1      137.45      146.37      7.03 o 
  -5   3   1       55.67       56.35      3.64 o 
  -4   3   1       55.22       56.09      3.29 o 
  -3   3   1      357.61      339.87      6.56 o 
  -2   3   1     1102.96     1101.50     12.06 o 
  -1   3   1     1435.22     1475.00     13.70 o 
   0   3   1        0.15        0.04      0.70 o 
   1   3   1      852.70      859.27     20.38 o 
   2   3   1     1524.25     1709.35     13.89 o 
   3   3   1       20.99       27.55      2.07 o 
   4   3   1      669.36      714.94     10.19 o 
   5   3   1      237.30      230.40      5.94 o 
   6   3   1        2.48        4.58      1.50 o 
   7   3   1        4.36        3.07      1.72 o 
   8   3   1      364.21      349.61      9.55 o 
   9   3   1       11.67       13.75      2.89 o 
  10   3   1        7.84        6.32      2.49 o 
  -6   4   1        8.06       11.82      3.13 o 
  -5   4   1       21.89       28.71      2.91 o 
  -4   4   1       13.86       14.08      2.05 o 
  -3   4   1       16.12       15.78      2.00 o 
  -2   4   1      100.71       95.14      3.41 o 
  -1   4   1      334.19      367.51      6.04 o 
   0   4   1      179.78      185.91      4.32 o 
   1   4   1      149.96      155.22      4.36 o 
   2   4   1      661.23      640.37      9.31 o 
   3   4   1      237.26      232.52      4.39 o 
   4   4   1       37.42       32.71      1.80 o 
   5   4   1      676.67      712.53     11.20 o 
   6   4   1       32.56       25.80      2.74 o 
   7   4   1       16.35       22.00      2.88 o 
   8   4   1       20.37       21.85      3.84 o 
   9   4   1       25.39       24.01      3.40 o 
  10   4   1        3.42        5.40      2.57 o 
  11   4   1        0.00       -3.76      3.34 o 
  -5   5   1       31.40       31.39      9.24 o 
  -4   5   1      624.24      608.75     13.17 o 
  -3   5   1        9.16        8.92      1.83 o 
  -2   5   1        5.00        5.29      1.30 o 
  -1   5   1      337.20      323.70      6.02 o 
   0   5   1       14.34       20.38      2.80 o 
   1   5   1      361.78      363.67      7.59 o 
   2   5   1      439.28      442.38      9.33 o 
   3   5   1      399.44      411.50      5.86 o 
   4   5   1      321.02      313.01      5.47 o 
   5   5   1       30.51       31.61      2.34 o 
   6   5   1      205.67      197.25      7.96 o 
   7   5   1      171.39      145.74      7.22 o 
   8   5   1       18.36       14.95      2.71 o 
   9   5   1       53.39       51.35      4.84 o 
  10   5   1       37.01       39.76      4.76 o 
  11   5   1       19.24       16.64      3.48 o 
  -4   6   1       35.07       36.12      4.12 o 
  -3   6   1        1.58        3.94      2.51 o 
  -2   6   1      103.60       96.20      5.27 o 
  -1   6   1       23.86       29.98      3.17 o 
   0   6   1      501.56      466.20      9.94 o 
   1   6   1      673.98      698.35     12.02 o 
   2   6   1      435.41      453.56      9.27 o 
   3   6   1      493.74      516.23      9.73 o 
   4   6   1      779.63      787.65     11.41 o 
   5   6   1       66.26       76.55      3.74 o 
   6   6   1      167.14      158.20      5.54 o 
   7   6   1        0.01        3.76      1.82 o 
   8   6   1       11.89       11.41      2.47 o 
   9   6   1        6.63        4.52      2.12 o 
  10   6   1        1.75        6.95      2.71 o 
  11   6   1        2.70        5.87      3.06 o 
  -3   7   1        0.16        1.57      2.29 o 
  -2   7   1      189.96      173.99      7.07 o 
  -1   7   1      138.94      129.50      5.87 o 
   0   7   1       49.99       51.56      5.49 o 
   1   7   1        5.89        5.98      2.00 o 
   2   7   1       14.74       16.60      2.61 o 
   3   7   1      165.48      169.49      6.09 o 
   4   7   1        8.24        8.18      1.50 o 
   5   7   1        4.32        3.97      1.40 o 
   6   7   1       18.84       21.27      2.22 o 
   7   7   1      229.71      212.27      7.26 o 
   8   7   1      100.35      103.37      5.89 o 
   9   7   1       91.37      103.93      6.50 o 
  10   7   1        4.95        5.82      2.40 o 
  11   7   1       27.56       29.93      4.46 o 
  -2   8   1      100.91      109.13      6.81 o 
  -1   8   1       19.37       21.76      3.28 o 
   0   8   1        0.76        1.65      1.87 o 
   1   8   1      140.81      135.13      7.11 o 
   2   8   1      205.13      204.08      7.27 o 
   3   8   1      168.01      162.97      6.60 o 
   4   8   1       25.03       21.13      4.08 o 
   5   8   1       61.29       63.80      4.58 o 
   6   8   1      397.33      387.96      9.33 o 
   7   8   1       51.42       57.08      4.41 o 
   8   8   1        0.32        1.06      1.84 o 
   9   8   1        0.24        2.75      2.02 o 
  10   8   1        7.47        9.63      2.78 o 
  11   8   1        2.62        6.02      2.71 o 
  -1   9   1        0.00        3.77      2.27 o 
   0   9   1        6.09        1.64      2.30 o 
   1   9   1       76.41       80.14      5.89 o 
   2   9   1       32.33       31.72      4.05 o 
   3   9   1      208.42      213.48      8.07 o 
   4   9   1       13.05       13.38      2.71 o 
   5   9   1        0.53        3.03      1.92 o 
   6   9   1       22.63       33.96      3.86 o 
   7   9   1       86.97       99.29      8.13 o 
   8   9   1       18.23       21.25      4.65 o 
   9   9   1       38.63       38.42      4.78 o 
  10   9   1       17.95       19.10      3.53 o 
   0  10   1       97.32       97.66      7.19 o 
   1  10   1        2.59        1.80      2.56 o 
   2  10   1        4.22       12.90      4.30 o 
   3  10   1       42.27       39.20      4.66 o 
   4  10   1        1.59        1.59      2.28 o 
   5  10   1        1.31        0.38      1.93 o 
   6  10   1       16.72       18.36      3.40 o 
   7  10   1       49.48       50.13      6.77 o 
   8  10   1       14.09        8.08      3.55 o 
   9  10   1        0.08        6.54      3.46 o 
  10  10   1       16.62       16.09      4.76 o 
   2  11   1       12.53        7.83      3.56 o 
   3  11   1        8.72        5.00      2.57 o 
   4  11   1      135.05      125.31      8.38 o 
   5  11   1      178.95      196.11      8.62 o 
   6  11   1        2.46        0.51      2.20 o 
   7  11   1       79.14       92.34      9.05 o 
   8  11   1       26.45       24.01      5.39 o 
   9  11   1        1.02        8.00      3.66 o 
  -8 -11   2       28.14       25.43      6.12 o 
  -7 -11   2        5.60        5.87      3.52 o 
  -6 -11   2       12.31       11.25      3.35 o 
  -5 -11   2        0.78        0.34      2.46 o 
  -4 -11   2       55.08       71.89      8.21 o 
  -3 -11   2       20.71       19.67      4.54 o 
  -2 -11   2        0.61        3.71      2.81 o 
  -9 -10   2       36.14       36.09      6.31 o 
  -8 -10   2       13.78       13.87      6.28 o 
  -7 -10   2       72.10       82.87      7.99 o 
  -6 -10   2       27.73       36.17      4.31 o 
  -5 -10   2        0.84        0.20      2.20 o 
  -4 -10   2       26.04       24.60      5.90 o 
  -3 -10   2       87.20       83.37      6.13 o 
  -2 -10   2       15.59       20.56      3.68 o 
  -1 -10   2        9.17       15.23      4.57 o 
   0 -10   2        7.49        6.35      3.03 o 
  -9  -9   2       22.84       15.81      3.38 o 
  -8  -9   2       33.04       35.96      4.37 o 
  -7  -9   2        0.12        0.33      1.81 o 
  -6  -9   2        1.43       -0.47      1.88 o 
  -5  -9   2       66.18       77.59      5.23 o 
  -4  -9   2       12.59       15.42      2.91 o 
  -3  -9   2        0.02        1.37      1.95 o 
  -2  -9   2      511.48      490.30     11.94 o 
  -1  -9   2       98.20       86.17      5.93 o 
   0  -9   2       37.31       40.17      6.28 o 
   1  -9   2        7.96       15.39      4.11 o 
   2  -9   2        0.86        2.06      2.97 o 
 -10  -8   2       11.65        8.70      3.80 o 
  -9  -8   2       88.14       89.89      6.76 o 
  -8  -8   2       52.92       57.82      5.22 o 
  -7  -8   2       11.08       10.07      2.49 o 
  -6  -8   2       44.75       46.53      3.46 o 
  -5  -8   2       75.81       77.03      4.09 o 
  -4  -8   2       27.76       25.75      2.52 o 
  -3  -8   2       10.00       13.53      2.65 o 
  -2  -8   2        4.47        3.11      2.11 o 
  -1  -8   2        9.18        6.39      2.25 o 
   0  -8   2        0.64        4.69      2.02 o 
   1  -8   2       31.67       31.03      6.06 o 
   2  -8   2        2.06        2.83      2.49 o 
   3  -8   2       38.72       47.99      6.56 o 
 -10  -7   2       15.26       32.09      5.46 o 
  -9  -7   2       13.22       12.82      3.21 o 
  -8  -7   2      139.97      129.83      6.76 o 
  -7  -7   2      116.87      116.06      5.91 o 
  -6  -7   2        0.70        1.82      1.38 o 
  -5  -7   2      154.14      152.22      4.86 o 
  -4  -7   2      244.35      233.12      5.64 o 
  -3  -7   2      144.53      143.05      4.43 o 
  -2  -7   2        0.11        1.30      1.20 o 
  -1  -7   2      311.24      308.11      8.29 o 
   0  -7   2       76.47       76.49      4.73 o 
   1  -7   2       43.51       46.87      4.07 o 
   2  -7   2       13.69       14.40      2.63 o 
   3  -7   2        1.07       -0.41      1.62 o 
   4  -7   2       68.72       69.78      7.59 o 
 -10  -6   2       31.22       34.04      5.74 o 
  -9  -6   2        0.22        2.30      3.66 o 
  -8  -6   2       27.16       29.60      3.86 o 
  -7  -6   2       18.52       20.69      3.01 o 
  -6  -6   2       15.20       18.70      2.08 o 
  -5  -6   2       69.41       62.60      4.94 o 
  -4  -6   2        2.31        1.48      1.15 o 
  -3  -6   2        5.78        4.56      1.39 o 
  -2  -6   2       19.76       14.72      1.75 o 
  -1  -6   2      135.37      143.78      3.98 o 
   0  -6   2      441.13      414.46      6.82 o 
   1  -6   2      138.60      132.96      4.07 o 
   2  -6   2       62.29       67.47      4.06 o 
   3  -6   2       66.87       64.83      4.62 o 
   4  -6   2       30.32       32.27      3.73 o 
   5  -6   2      200.23      179.61      9.79 o 
 -10  -5   2        2.31        5.06      2.79 o 
  -9  -5   2       30.12       42.92      5.89 o 
  -8  -5   2       10.13       10.54      3.51 o 
  -7  -5   2      179.34      173.35      6.68 o 
  -6  -5   2      970.29      960.99     12.05 o 
  -5  -5   2      276.18      260.15      5.86 o 
  -4  -5   2      225.35      221.49      4.95 o 
  -3  -5   2      703.75      733.47      9.22 o 
  -2  -5   2       36.83       59.33      2.58 o 
  -1  -5   2       24.48       22.17      1.79 o 
   0  -5   2       61.29       70.39      5.04 o 
   1  -5   2      562.75      565.53      9.74 o 
   2  -5   2       19.80       16.71      2.33 o 
   3  -5   2       18.34       21.90      2.21 o 
   4  -5   2        1.09        5.16      1.48 o 
   5  -5   2       27.34       33.76      3.10 o 
   6  -5   2        0.38       -0.61      5.08 o 
 -10  -4   2       12.36        5.04      3.21 o 
  -9  -4   2       46.95       38.55      5.60 o 
  -8  -4   2       71.35       78.81      5.63 o 
  -7  -4   2       63.49       62.23      4.74 o 
  -6  -4   2        7.40        9.90      1.61 o 
  -5  -4   2      353.05      336.11      6.40 o 
  -4  -4   2      712.61      739.67      9.15 o 
  -3  -4   2       29.11       29.09      2.15 o 
  -2  -4   2     1675.81     1724.52     15.30 o 
  -1  -4   2      434.40      421.24      5.97 o 
   0  -4   2       14.31       18.38      1.55 o 
   1  -4   2      836.97      859.57      9.79 o 
   2  -4   2     1535.23     1582.89     15.62 o 
   3  -4   2      197.16      182.14      8.29 o 
   4  -4   2        0.65        0.04      1.01 o 
   5  -4   2       59.36       53.79      3.60 o 
   6  -4   2       57.31       63.81      4.14 o 
   7  -4   2       13.57       13.15      7.74 o 
  -9  -3   2       62.30       62.48      7.06 o 
  -8  -3   2       77.24       67.61      6.72 o 
  -7  -3   2      412.11      378.36      9.73 o 
  -6  -3   2      386.71      391.57      7.14 o 
  -5  -3   2      135.13      124.76      3.72 o 
  -4  -3   2     1011.26     1056.48     11.30 o 
  -3  -3   2       46.08       44.26      2.10 o 
  -2  -3   2      842.60      845.02      9.44 o 
  -1  -3   2       31.35       30.65      1.89 o 
   0  -3   2      811.16      796.71      8.22 o 
   1  -3   2      104.73      100.17      3.83 o 
   2  -3   2      143.88      130.57      3.34 o 
   3  -3   2       17.53       17.45      1.77 o 
   4  -3   2      410.32      397.26      8.70 o 
   5  -3   2        6.70        8.38      1.87 o 
   6  -3   2       15.75       16.45      2.19 o 
   7  -3   2       84.00       86.65      4.82 o 
   8  -3   2        7.14       11.64      3.47 o 
  -9  -2   2        9.34        8.20      3.52 o 
  -8  -2   2        0.94        0.04      2.04 o 
  -7  -2   2        0.82       -1.12      2.37 o 
  -6  -2   2       45.36       45.66      2.86 o 
  -5  -2   2      430.04      438.64      7.94 o 
  -4  -2   2      989.13      933.67     10.43 o 
  -3  -2   2       83.11       69.97      2.40 o 
  -2  -2   2      146.54      141.42      3.03 o 
  -1  -2   2      894.80      921.78      8.58 o 
   0  -2   2      952.35      929.81      8.42 o 
   1  -2   2     4424.87     4664.93     47.98 o 
   2  -2   2       62.41       58.78      2.28 o 
   3  -2   2      921.71      975.83     14.41 o 
   4  -2   2      824.20      867.28     10.75 o 
   5  -2   2      268.17      262.57      6.02 o 
   6  -2   2        5.59        4.30      1.43 o 
   7  -2   2        0.43       -0.23      1.26 o 
   8  -2   2       14.77       15.53      2.99 o 
  -9  -1   2       29.16       35.79      5.55 o 
  -8  -1   2       11.54       12.42      3.44 o 
  -7  -1   2      184.59      179.93      8.82 o 
  -6  -1   2      270.77      246.10      8.17 o 
  -5  -1   2        1.68        2.30      1.02 o 
  -4  -1   2      149.75      196.94      4.91 o 
  -3  -1   2      340.70      352.38      5.32 o 
  -2  -1   2        0.09       -0.03      0.59 o 
  -1  -1   2        0.30       -0.71      0.48 o 
   0  -1   2     5619.73     5847.81     43.60 o 
   1  -1   2     2716.70     2887.34     34.61 o 
   2  -1   2       46.41       45.07      1.69 o 
   3  -1   2      541.71      579.30      7.08 o 
   4  -1   2     1584.79     1593.04     15.80 o 
   5  -1   2      742.70      702.11      9.67 o 
   6  -1   2      263.94      248.50      5.98 o 
   7  -1   2        0.64       -1.33      1.13 o 
   8  -1   2      122.62      129.49      6.54 o 
   9  -1   2       24.53       19.84      4.08 o 
  -8   0   2       25.11       27.29      5.18 o 
  -7   0   2        5.83       10.19      3.08 o 
  -6   0   2       81.54       73.55      4.43 o 
  -5   0   2      108.26      102.76      3.70 o 
  -4   0   2        3.91        5.50      1.17 o 
  -3   0   2     1764.37     1840.21     16.34 o 
  -2   0   2     5863.99     6450.85     44.59 o 
  -1   0   2       35.27       30.05      1.64 o 
   0   0   2        6.48        9.30      0.67 o 
   1   0   2     1924.37     2094.93     13.72 o 
   2   0   2     3665.72     3897.60     30.99 o 
   3   0   2     1029.47     1071.74     10.02 o 
   4   0   2       23.94       19.81      1.68 o 
   5   0   2       63.55       65.53      2.73 o 
   6   0   2       16.93       18.18      1.95 o 
   7   0   2      196.49      187.69      5.25 o 
   8   0   2        0.72        2.14      1.66 o 
   9   0   2       45.42       44.19      4.65 o 
  -8   1   2      124.23      113.38      8.89 o 
  -7   1   2       14.30        7.71      2.77 o 
  -6   1   2       13.69       18.13      3.16 o 
  -5   1   2       29.05       23.97      2.34 o 
  -4   1   2       30.56       38.32      2.54 o 
  -3   1   2       93.06       92.38      4.74 o 
  -2   1   2      893.71     1046.17     13.70 o 
  -1   1   2     2813.28     2984.24     22.18 o 
   0   1   2      271.79      277.85      4.15 o 
   1   1   2      903.91      952.10      8.10 o 
   2   1   2     1964.59     2040.10     15.34 o 
   3   1   2      671.72      686.39      9.76 o 
   4   1   2        1.67        3.54      0.94 o 
   5   1   2      803.13      808.32      9.26 o 
   6   1   2      342.19      334.04      6.00 o 
   7   1   2      369.55      339.60      8.75 o 
   8   1   2       29.72       29.38      3.49 o 
   9   1   2       25.38       28.33      3.83 o 
  10   1   2       37.89       37.85      4.64 o 
  -7   2   2      142.61      152.02     13.27 o 
  -6   2   2        4.32        3.19      2.27 o 
  -5   2   2      311.53      310.42      8.35 o 
  -4   2   2      376.71      360.94      9.00 o 
  -3   2   2      237.64      248.81      5.36 o 
  -2   2   2        1.76        1.72      0.87 o 
  -1   2   2      855.38      866.05      9.11 o 
   0   2   2       20.22       24.55      1.34 o 
   1   2   2        0.95        0.92      0.64 o 
   2   2   2     1562.64     1641.84     13.14 o 
   3   2   2      780.72      793.55      7.72 o 
   4   2   2       96.33      107.00      4.98 o 
   5   2   2       50.16       47.80      2.95 o 
   6   2   2      403.58      406.89      8.71 o 
   7   2   2       49.42       43.72      3.71 o 
   8   2   2      483.40      453.15     10.97 o 
   9   2   2       29.25       32.80      6.47 o 
  10   2   2        9.18        9.29      5.60 o 
  -6   3   2       16.03       18.53      2.97 o 
  -5   3   2       20.40       18.51      2.67 o 
  -4   3   2        8.37        9.93      1.94 o 
  -3   3   2       25.87       28.02      2.35 o 
  -2   3   2       28.72       23.37      2.55 o 
  -1   3   2      376.95      418.18      6.35 o 
   0   3   2     4717.01     5199.95     37.18 o 
   1   3   2      574.25      545.96     11.49 o 
   2   3   2       79.00       85.48      2.30 o 
   3   3   2      327.50      336.86      4.84 o 
   4   3   2     1088.62     1137.58     11.62 o 
   5   3   2      711.83      707.89     11.85 o 
   6   3   2      351.61      374.84      8.23 o 
   7   3   2      347.43      355.39     13.78 o 
   8   3   2        9.35       11.68      4.12 o 
   9   3   2      108.82      109.66      6.33 o 
  10   3   2       19.33       17.92      9.38 o 
  11   3   2        3.25        4.93      2.65 o 
  -6   4   2      125.03      134.09      9.17 o 
  -5   4   2      176.70      188.48      7.29 o 
  -4   4   2        5.32        6.78      2.16 o 
  -3   4   2      713.09      711.20     11.31 o 
  -2   4   2       67.76       60.32      3.05 o 
  -1   4   2       61.51       69.11      2.87 o 
   0   4   2        9.15       14.16      1.32 o 
   1   4   2      635.40      703.56     10.28 o 
   2   4   2        0.02        0.47      0.85 o 
   3   4   2      285.02      312.55      4.92 o 
   4   4   2       40.21       32.21      1.93 o 
   5   4   2     1242.36     1279.61     15.99 o 
   6   4   2       27.36       34.84      3.08 o 
   7   4   2      239.83      236.06      7.03 o 
   8   4   2      586.86      553.65     11.91 o 
   9   4   2      188.71      170.45      7.11 o 
  10   4   2       58.35       60.06      6.83 o 
  11   4   2        3.01        4.12      2.61 o 
  -5   5   2       12.43       15.70      3.72 o 
  -4   5   2       36.82       31.13      4.66 o 
  -3   5   2      151.72      164.42     12.57 o 
  -2   5   2      106.34      110.02      4.04 o 
  -1   5   2      156.17      146.79      5.32 o 
   0   5   2       11.72       11.94      1.42 o 
   1   5   2      395.00      373.16      7.90 o 
   2   5   2     1137.24     1133.35     16.01 o 
   3   5   2      108.55      104.82      3.91 o 
   4   5   2       96.63      106.23      3.19 o 
   5   5   2       51.13       51.98      2.37 o 
   6   5   2        0.02       -1.37      1.44 o 
   7   5   2        1.63        1.26      1.36 o 
   8   5   2       13.51       12.43      2.73 o 
   9   5   2       25.79       22.44      3.38 o 
  10   5   2      130.87      121.56      7.17 o 
  11   5   2       25.19       21.05      3.71 o 
  -4   6   2       52.17       71.19      7.22 o 
  -3   6   2       11.73       11.34      2.50 o 
  -2   6   2       59.30       54.45      4.94 o 
  -1   6   2      110.70      105.52      5.19 o 
   0   6   2        0.27       -0.31      1.26 o 
   1   6   2      228.65      237.64      6.85 o 
   2   6   2      146.67      137.21      6.15 o 
   3   6   2       51.99       46.46      3.37 o 
   4   6   2       37.50       41.96      3.20 o 
   5   6   2        1.15        1.75      0.98 o 
   6   6   2      595.23      559.23      8.22 o 
   7   6   2      402.61      375.54      9.32 o 
   8   6   2       44.07       45.33      4.17 o 
   9   6   2       74.14       77.93     12.85 o 
  10   6   2      127.59      131.00      7.16 o 
  11   6   2       10.11       15.04      3.55 o 
  -3   7   2      105.61      106.77      8.52 o 
  -2   7   2       45.03       46.40      4.63 o 
  -1   7   2      100.41      105.56      5.98 o 
   0   7   2      279.98      264.24      8.22 o 
   1   7   2      111.54      102.65      5.18 o 
   2   7   2        0.10        1.47      1.56 o 
   3   7   2       16.17       19.77      2.71 o 
   4   7   2        8.82        8.37      2.06 o 
   5   7   2       53.69       52.41      3.09 o 
   6   7   2        3.21        4.34      1.47 o 
   7   7   2        3.26        3.14      1.88 o 
   8   7   2       28.50       28.86      3.60 o 
   9   7   2       69.23       66.81      5.45 o 
  10   7   2        2.22        5.22      2.46 o 
  11   7   2       94.03      104.93      9.00 o 
  -2   8   2       11.09       12.07      3.57 o 
  -1   8   2        0.76        1.83      2.02 o 
   0   8   2        0.28        1.21      1.90 o 
   1   8   2       93.71       94.93      5.80 o 
   2   8   2        0.04        0.31      1.90 o 
   3   8   2      363.25      356.31     12.39 o 
   4   8   2      946.89      905.12     18.17 o 
   5   8   2      103.73       96.88      5.16 o 
   6   8   2        3.36        4.93      2.07 o 
   7   8   2        2.79        3.05      1.95 o 
   8   8   2       51.43       69.75      5.97 o 
   9   8   2       21.22       23.35      3.48 o 
  10   8   2       14.46       10.87      3.10 o 
  11   8   2       16.78       23.49      3.98 o 
  -1   9   2       34.26       40.05      4.77 o 
   0   9   2       44.37       51.30      5.17 o 
   1   9   2       52.54       49.03      4.82 o 
   2   9   2       18.85       17.05      3.17 o 
   3   9   2       11.81       11.17      2.83 o 
   4   9   2        5.83        4.60      2.27 o 
   5   9   2      101.92       98.40      7.80 o 
   6   9   2        5.89        9.23      2.39 o 
   7   9   2        0.04        3.94      3.03 o 
   8   9   2       26.13       26.14      5.06 o 
   9   9   2       32.61       40.76      6.29 o 
  10   9   2        0.02       -0.17      2.18 o 
  11   9   2       38.12       28.60      8.06 o 
   1  10   2       60.58       62.66      5.92 o 
   2  10   2       22.88       25.91      4.02 o 
   3  10   2       57.14       61.94      5.66 o 
   4  10   2       23.01       25.87      3.99 o 
   5  10   2      102.50       91.01      6.14 o 
   6  10   2      104.03      115.83      6.41 o 
   7  10   2        8.41        5.83      4.95 o 
   8  10   2       11.65       11.78      5.41 o 
   9  10   2        1.19        0.07      3.80 o 
  10  10   2        0.71        4.96      3.58 o 
   3  11   2        0.05       -0.08      2.42 o 
   4  11   2       14.19       20.03      4.28 o 
   5  11   2       10.31       12.98      3.16 o 
   6  11   2       19.93       24.77      3.83 o 
   7  11   2        8.73        5.47      3.30 o 
   8  11   2       14.57       25.90      5.27 o 
   9  11   2       28.65       38.20      6.40 o 
  -7 -11   3        5.10        3.32      3.12 o 
  -6 -11   3        1.42        5.10      3.38 o 
  -5 -11   3        4.94        6.30      2.81 o 
  -4 -11   3        0.00        1.76      2.72 o 
  -3 -11   3        0.01        4.86      3.30 o 
  -2 -11   3        0.03       -2.92      2.52 o 
  -8 -10   3        0.64        0.64      2.91 o 
  -7 -10   3       13.27       20.06      4.66 o 
  -6 -10   3        0.44       -1.37      2.15 o 
  -5 -10   3       52.12       53.74      5.05 o 
  -4 -10   3       27.20       31.27      4.16 o 
  -3 -10   3       11.72       13.51      3.43 o 
  -2 -10   3        0.72        0.13      2.20 o 
  -1 -10   3       30.48       42.58      7.10 o 
   0 -10   3       23.19       23.82      4.76 o 
  -9  -9   3       19.65       21.86      4.01 o 
  -8  -9   3       11.70       10.67      3.01 o 
  -7  -9   3        2.08        2.45      2.08 o 
  -6  -9   3       40.22       41.90      4.37 o 
  -5  -9   3        3.21        5.08      2.40 o 
  -4  -9   3        4.45        3.95      2.21 o 
  -3  -9   3       27.80       27.94      3.56 o 
  -2  -9   3        4.97        8.16      4.42 o 
  -1  -9   3       38.77       33.82      4.08 o 
   0  -9   3      117.48      112.34      8.85 o 
   1  -9   3       60.78       50.46      6.64 o 
   2  -9   3        1.73        1.80      2.62 o 
  -9  -8   3       11.71       19.24      5.00 o 
  -8  -8   3        2.56       -0.27      1.96 o 
  -7  -8   3       57.99       66.02      5.20 o 
  -6  -8   3       42.93       53.17      3.70 o 
  -5  -8   3      146.27      133.01      4.93 o 
  -4  -8   3        2.90        3.62      1.63 o 
  -3  -8   3      123.67      134.09      5.92 o 
  -2  -8   3      127.91      145.13      6.35 o 
  -1  -8   3       54.28       50.43      4.48 o 
   0  -8   3        5.69        5.20      2.73 o 
   1  -8   3      111.54      111.50      8.46 o 
   2  -8   3        2.55        1.56      2.42 o 
   3  -8   3        2.18        2.81      3.04 o 
  -9  -7   3       53.73       50.42      6.52 o 
  -8  -7   3       59.82       56.88      8.95 o 
  -7  -7   3       10.25        8.84      2.37 o 
  -6  -7   3        6.52        5.05      1.67 o 
  -5  -7   3       19.01       23.10      2.51 o 
  -4  -7   3       27.82       22.58      2.43 o 
  -3  -7   3       81.39       89.35      3.82 o 
  -2  -7   3       57.15       54.99      3.12 o 
  -1  -7   3        0.58       -0.31      1.19 o 
   0  -7   3       67.80       63.89      4.52 o 
   1  -7   3      379.67      370.01     12.20 o 
   2  -7   3       70.66       75.80      5.03 o 
   3  -7   3       21.03       23.00      4.48 o 
   4  -7   3        1.32        4.52      3.23 o 
  -9  -6   3        5.76        9.10      3.64 o 
  -8  -6   3      130.35      131.89     12.48 o 
  -7  -6   3       60.80       65.13      5.56 o 
  -6  -6   3        2.72        4.23      1.56 o 
  -5  -6   3      450.62      438.50      7.94 o 
  -4  -6   3      362.18      351.47      6.87 o 
  -3  -6   3       54.03       56.99      4.32 o 
  -2  -6   3       28.72       39.10      2.55 o 
  -1  -6   3        6.87        6.87      1.47 o 
   0  -6   3        0.97        0.46      1.07 o 
   1  -6   3        9.30        9.93      1.63 o 
   2  -6   3       89.37       93.81      3.86 o 
   3  -6   3      208.35      202.75      5.66 o 
   4  -6   3        7.50       13.80      3.69 o 
   5  -6   3        1.20        4.54      5.54 o 
  -9  -5   3        2.49        4.56      3.17 o 
  -8  -5   3        1.10        1.06      2.34 o 
  -7  -5   3      104.49      103.65      5.83 o 
  -6  -5   3       12.69       17.27      2.12 o 
  -5  -5   3       81.52       75.42      4.37 o 
  -4  -5   3       11.87       18.11      2.01 o 
  -3  -5   3     1083.83     1112.37     14.65 o 
  -2  -5   3       13.10       11.36      1.56 o 
  -1  -5   3     1125.35     1163.78     13.07 o 
   0  -5   3      240.52      214.31      4.77 o 
   1  -5   3       19.76       16.30      1.73 o 
   2  -5   3       54.52       58.51      3.89 o 
   3  -5   3      122.63      136.14      4.39 o 
   4  -5   3        3.46        1.45      1.31 o 
   5  -5   3        0.89        3.66      1.96 o 
   6  -5   3        0.78       -2.37      2.29 o 
  -9  -4   3       22.86       29.40     14.07 o 
  -8  -4   3        0.95       -1.09      2.21 o 
  -7  -4   3       92.95       85.85      6.96 o 
  -6  -4   3     1156.21     1129.76     13.77 o 
  -5  -4   3       11.67       16.69      1.89 o 
  -4  -4   3       13.25       14.09      1.71 o 
  -3  -4   3     1012.74     1045.60     11.53 o 
  -2  -4   3       98.13      103.18      3.18 o 
  -1  -4   3        1.64        2.10      0.95 o 
   0  -4   3       38.70       36.28      2.08 o 
   1  -4   3        0.03        0.23      0.83 o 
   2  -4   3       18.05       20.64      1.79 o 
   3  -4   3      106.86      106.15      3.57 o 
   4  -4   3      880.93      820.54     13.44 o 
   5  -4   3       99.97      101.01      4.36 o 
   6  -4   3       24.07       27.74      3.59 o 
   7  -4   3       32.67       26.37      4.65 o 
  -9  -3   3        0.37       -3.12      2.47 o 
  -8  -3   3        0.67        2.70      2.50 o 
  -7  -3   3       50.96       57.90      6.13 o 
  -6  -3   3      130.46      133.14      4.44 o 
  -5  -3   3       83.43       78.50      3.27 o 
  -4  -3   3      431.80      442.73      6.96 o 
  -3  -3   3      107.33       85.24      2.83 o 
  -2  -3   3      995.16      943.10      9.97 o 
  -1  -3   3     1014.89      990.20     10.03 o 
   0  -3   3       37.02       41.37      1.93 o 
   1  -3   3      365.41      337.13      5.05 o 
   2  -3   3        6.40        4.20      1.05 o 
   3  -3   3      162.50      153.87      3.93 o 
   4  -3   3       31.98       31.14      2.37 o 
   5  -3   3       82.71       78.37      4.66 o 
   6  -3   3       40.02       38.61      3.16 o 
   7  -3   3       16.82       11.35      2.16 o 
   8  -3   3       16.28       15.12      4.94 o 
  -9  -2   3       89.44       99.98     11.51 o 
  -8  -2   3       37.19       44.76      6.11 o 
  -7  -2   3       84.19       75.22      6.82 o 
  -6  -2   3       75.62       77.92      4.44 o 
  -5  -2   3      312.04      324.49      6.39 o 
  -4  -2   3        1.19        1.14      0.93 o 
  -3  -2   3      135.20      163.60      3.72 o 
  -2  -2   3       28.90       22.99      1.56 o 
  -1  -2   3      105.99       92.24      2.54 o 
   0  -2   3     1000.27     1044.44     16.84 o 
   1  -2   3      299.28      303.98      4.18 o 
   2  -2   3      794.21      794.21      8.33 o 
   3  -2   3      426.34      525.35      7.07 o 
   4  -2   3       69.27       61.07      2.78 o 
   5  -2   3      434.08      412.92      7.86 o 
   6  -2   3      201.37      211.87      6.36 o 
   7  -2   3       27.60       24.01      2.72 o 
   8  -2   3        0.12       -2.73      1.82 o 
   9  -2   3        6.97        5.63      3.37 o 
  -8  -1   3       26.18       29.93      5.09 o 
  -7  -1   3        0.15       -0.01      3.58 o 
  -6  -1   3       11.36       14.92      3.82 o 
  -5  -1   3      120.85      116.14      3.88 o 
  -4  -1   3     1361.35     1346.84     16.15 o 
  -3  -1   3      153.95      123.25      3.19 o 
  -2  -1   3       51.25       51.86      1.91 o 
  -1  -1   3     2099.32     2127.61     16.64 o 
   0  -1   3     1802.58     1828.95     21.07 o 
   1  -1   3      665.32      677.46      8.50 o 
   2  -1   3     2222.83     2259.75     21.18 o 
   3  -1   3      840.70      900.34      9.33 o 
   4  -1   3       58.46       68.59      2.63 o 
   5  -1   3      101.23       95.46      3.62 o 
   6  -1   3      324.81      308.07      6.53 o 
   7  -1   3       24.01       22.95      2.51 o 
   8  -1   3        0.01       -1.68      1.43 o 
   9  -1   3       25.07       22.82      6.21 o 
  -8   0   3        7.76       10.17      4.65 o 
  -7   0   3       86.31       91.63      7.81 o 
  -6   0   3       10.48       15.16      2.46 o 
  -5   0   3        6.30        8.28      1.95 o 
  -4   0   3       27.56       31.98      2.27 o 
  -3   0   3      308.40      375.15      5.87 o 
  -2   0   3      559.13      605.28      9.09 o 
  -1   0   3      152.47      156.50      3.92 o 
   0   0   3      290.94      271.11      5.01 o 
   1   0   3     6563.85     6673.61     69.89 o 
   2   0   3     2336.18     2477.14     18.64 o 
   3   0   3     1289.85     1298.39     11.62 o 
   4   0   3      238.04      186.42      6.87 o 
   5   0   3      162.36      192.71      4.36 o 
   6   0   3       33.91       31.87      2.52 o 
   7   0   3       56.54       57.15      3.28 o 
   8   0   3        3.17        0.46      1.56 o 
   9   0   3        3.59        0.09      1.88 o 
  10   0   3        4.47        0.25      2.79 o 
  -7   1   3       57.80       57.29      6.64 o 
  -6   1   3      164.57      169.69      6.63 o 
  -5   1   3       86.25       98.36      5.01 o 
  -4   1   3        6.71        6.73      1.37 o 
  -3   1   3      841.69      875.34     13.90 o 
  -2   1   3     2516.16     2789.59     22.51 o 
  -1   1   3       59.17       67.70      1.97 o 
   0   1   3        6.17        4.50      0.79 o 
   1   1   3      213.33      203.49      3.31 o 
   2   1   3       11.94       10.27      1.03 o 
   3   1   3       20.25       24.82      1.70 o 
   4   1   3       34.58       31.32      1.73 o 
   5   1   3       33.99       45.23      2.23 o 
   6   1   3       19.58       23.02      1.96 o 
   7   1   3      418.66      404.41      7.22 o 
   8   1   3      115.84      115.10      6.91 o 
   9   1   3      123.41      121.37      6.47 o 
  10   1   3       29.70       29.80      4.15 o 
  -7   2   3       25.43       27.68      4.93 o 
  -6   2   3        2.61        4.45      1.85 o 
  -5   2   3       53.11       52.66      4.56 o 
  -4   2   3       19.33       20.96      2.74 o 
  -3   2   3       28.99       30.74      2.30 o 
  -2   2   3       10.37       10.20      1.40 o 
  -1   2   3      532.27      526.57      6.88 o 
   0   2   3       76.73       90.87      2.80 o 
   1   2   3      975.51      993.23      9.48 o 
   2   2   3     4110.72     4242.36     30.20 o 
   3   2   3      750.31      735.60      7.77 o 
   4   2   3       95.66       97.71      2.54 o 
   5   2   3      234.23      235.07      5.83 o 
   6   2   3      128.72      120.32      4.61 o 
   7   2   3        2.49        4.80      1.54 o 
   8   2   3        2.73        6.05      1.89 o 
   9   2   3       96.04       92.40      6.01 o 
  10   2   3       32.14       25.35      3.94 o 
  -6   3   3        5.36        5.55      2.23 o 
  -5   3   3       40.72       54.90      4.61 o 
  -4   3   3      367.92      373.08      9.31 o 
  -3   3   3      203.32      186.25      5.00 o 
  -2   3   3       67.67       73.51      3.20 o 
  -1   3   3      952.56     1074.82     14.09 o 
   0   3   3       93.59      104.62      2.99 o 
   1   3   3      613.58      644.69      7.56 o 
   2   3   3        0.44        0.93      0.79 o 
   3   3   3      129.11      119.38      3.05 o 
   4   3   3       12.06       14.70      1.31 o 
   5   3   3       15.93        5.82      1.46 o 
   6   3   3      264.18      245.88      6.54 o 
   7   3   3        7.12        5.19      1.52 o 
   8   3   3        7.09        2.14      1.47 o 
   9   3   3      172.18      169.29      7.03 o 
  10   3   3        0.26        0.51      2.00 o 
  11   3   3        0.99        1.69      2.39 o 
  -5   4   3       23.55       29.51      4.80 o 
  -4   4   3        0.71       -0.37      1.48 o 
  -3   4   3      185.91      200.13      5.65 o 
  -2   4   3       20.80       27.65      2.37 o 
  -1   4   3      352.18      346.24      7.11 o 
   0   4   3     1358.18     1411.25     14.16 o 
   1   4   3      112.38       84.50      2.71 o 
   2   4   3       57.60       60.16      2.24 o 
   3   4   3      531.56      544.29      7.11 o 
   4   4   3      938.47      969.08     10.46 o 
   5   4   3       77.90       75.07      3.30 o 
   6   4   3        9.97        9.71      2.62 o 
   7   4   3        8.35        9.23      2.04 o 
   8   4   3       20.61       20.03      2.83 o 
   9   4   3       56.19       58.42      8.14 o 
  10   4   3       15.70       18.53      3.33 o 
  11   4   3       24.92       28.15      4.32 o 
  -4   5   3        4.84        3.71      2.61 o 
  -3   5   3       45.98       43.49      5.41 o 
  -2   5   3       17.60       18.93      2.80 o 
  -1   5   3      136.11      132.33      4.17 o 
   0   5   3       19.37       17.77      2.32 o 
   1   5   3        0.06        0.63      0.82 o 
   2   5   3      235.85      262.65      7.47 o 
   3   5   3        0.01        1.89      0.85 o 
   4   5   3      168.92      148.14      3.82 o 
   5   5   3      485.16      477.26      9.62 o 
   6   5   3       25.67       20.09      1.69 o 
   7   5   3      100.39      101.09      4.95 o 
   8   5   3       23.51       26.63      3.23 o 
   9   5   3       29.96       32.56      3.89 o 
  10   5   3       24.18       21.63      4.11 o 
  11   5   3        0.33        2.26      2.24 o 
  -4   6   3        1.62       -4.72      5.03 o 
  -3   6   3      123.87      121.85      8.70 o 
  -2   6   3       81.09       94.47      5.70 o 
  -1   6   3      132.06      131.92      6.64 o 
   0   6   3        2.14        4.32      1.70 o 
   1   6   3      633.14      614.34     11.59 o 
   2   6   3      275.95      273.07      7.30 o 
   3   6   3        2.57        1.14      1.29 o 
   4   6   3        7.41        7.38      1.31 o 
   5   6   3       45.18       43.55      3.48 o 
   6   6   3       18.47       20.27      3.00 o 
   7   6   3       67.50       65.40      4.37 o 
   8   6   3       10.77        8.79      2.18 o 
   9   6   3        8.30        6.71      4.45 o 
  10   6   3       12.12        8.76      2.79 o 
  11   6   3        5.17        4.62      5.87 o 
  -3   7   3        0.72       -0.40      2.26 o 
  -2   7   3        4.16        6.09      2.74 o 
  -1   7   3        0.42        1.41      1.53 o 
   0   7   3        1.01        0.27      1.49 o 
   1   7   3        6.04        2.16      2.09 o 
   2   7   3      436.83      420.20      9.96 o 
   3   7   3      264.73      259.21      7.66 o 
   4   7   3        0.88        1.35      1.48 o 
   5   7   3      986.27      943.97     12.58 o 
   6   7   3       15.58       19.28      2.03 o 
   7   7   3      179.36      164.10      8.72 o 
   8   7   3       69.09       58.43      4.59 o 
   9   7   3        9.93        5.48      2.30 o 
  10   7   3       12.64       13.93      3.69 o 
  11   7   3        7.75        2.37      2.56 o 
  -2   8   3        0.06        4.22      2.91 o 
  -1   8   3       77.33       86.38     10.11 o 
   0   8   3      107.95      106.26      6.48 o 
   1   8   3       46.67       43.71      4.32 o 
   2   8   3      124.88      106.56      5.94 o 
   3   8   3      150.26      146.10      7.34 o 
   4   8   3       52.76       53.59      8.19 o 
   5   8   3       64.96       62.89      4.65 o 
   6   8   3      203.51      202.70      7.01 o 
   7   8   3        1.15        0.50      1.69 o 
   8   8   3       26.36       27.89      3.58 o 
   9   8   3       25.63       24.15      3.67 o 
  10   8   3        5.73        9.89      4.08 o 
  11   8   3        5.51        3.71      2.80 o 
   0   9   3       22.20       24.46      3.87 o 
   1   9   3       36.65       44.22      6.99 o 
   2   9   3       14.62       13.20      3.51 o 
   3   9   3       45.38       39.08      4.36 o 
   4   9   3      306.52      301.31      9.53 o 
   5   9   3       71.08       71.07      5.27 o 
   6   9   3        0.60        3.40      1.93 o 
   7   9   3      105.85      102.95      8.32 o 
   8   9   3       19.39       18.51      4.64 o 
   9   9   3        9.13       12.07      4.05 o 
  10   9   3       47.37       42.28      5.13 o 
  11   9   3        0.58        1.02      2.45 o 
   1  10   3       13.94       16.59      5.61 o 
   2  10   3        0.13        2.04      2.30 o 
   3  10   3       12.02        2.28      2.48 o 
   4  10   3        8.41        8.29      3.23 o 
   5  10   3        2.11        2.57      2.34 o 
   6  10   3       24.22       32.88      5.75 o 
   7  10   3        2.70        6.34      3.17 o 
   8  10   3       60.22       64.85      7.84 o 
   9  10   3       87.47      121.42     16.03 o 
  10  10   3        1.06       14.00      4.36 o 
   3  11   3        9.60        3.25      4.91 o 
   4  11   3       13.15       10.81      4.77 o 
   5  11   3       40.49       42.04      6.87 o 
   6  11   3        8.86        6.99      3.14 o 
   7  11   3        0.02        0.77      4.49 o 
   8  11   3       15.12       10.58      3.73 o 
   9  11   3        0.14        1.15      3.04 o 
  -6 -11   4       14.95       22.83      5.27 o 
  -5 -11   4       10.74       14.56      3.49 o 
  -4 -11   4        0.01       -1.39      3.09 o 
  -3 -11   4        1.42        5.14      3.78 o 
  -2 -11   4       10.63        6.21      3.85 o 
  -7 -10   4        0.04        3.69      3.05 o 
  -6 -10   4        0.36        2.67      2.95 o 
  -5 -10   4        1.45        0.42      2.16 o 
  -4 -10   4       25.99       24.13      6.27 o 
  -3 -10   4        2.71        4.36      2.52 o 
  -2 -10   4       26.57       23.98      5.14 o 
  -1 -10   4       17.23       11.33      4.10 o 
   0 -10   4        6.30        6.78      4.16 o 
  -8  -9   4       14.61       19.11      3.73 o 
  -7  -9   4        0.42        1.68      2.40 o 
  -6  -9   4        3.65        2.18      1.90 o 
  -5  -9   4        9.67        9.62      3.42 o 
  -4  -9   4       96.75       99.74      7.92 o 
  -3  -9   4       60.62       65.87      5.12 o 
  -2  -9   4        0.04       -1.01      2.01 o 
  -1  -9   4      106.22      107.35      8.60 o 
   0  -9   4        0.04        0.09      5.75 o 
   1  -9   4       10.05        6.62      3.30 o 
   2  -9   4        0.36        1.58      3.23 o 
  -8  -8   4       13.22        2.13      3.82 o 
  -7  -8   4        3.34        6.42      2.58 o 
  -6  -8   4       13.10       17.41      2.55 o 
  -5  -8   4       32.66       29.62      3.04 o 
  -4  -8   4        1.17        2.12      1.69 o 
  -3  -8   4       55.52       56.14      3.57 o 
  -2  -8   4       48.97       40.16      3.90 o 
  -1  -8   4        5.23        5.20      3.02 o 
   0  -8   4      257.70      243.68     10.89 o 
   1  -8   4       89.17       94.00      8.08 o 
   2  -8   4       11.92       13.97      3.92 o 
   3  -8   4       12.19       12.22      4.08 o 
  -9  -7   4        2.79        9.63      3.72 o 
  -8  -7   4        0.29       -0.35      2.46 o 
  -7  -7   4       30.06       31.33      3.91 o 
  -6  -7   4      162.43      169.97      5.53 o 
  -5  -7   4       77.80       76.23      4.02 o 
  -4  -7   4       31.99       32.28      2.86 o 
  -3  -7   4       76.19       73.53      5.99 o 
  -2  -7   4        1.58        5.09      1.55 o 
  -1  -7   4        3.45        4.47      1.51 o 
   0  -7   4      153.08      164.12      5.00 o 
   1  -7   4       52.71       44.17      5.55 o 
   2  -7   4        0.03        2.16      2.40 o 
   3  -7   4        0.25       -1.87      2.30 o 
   4  -7   4       14.80       16.21      4.30 o 
   5  -7   4        0.99       -1.13      3.21 o 
  -9  -6   4        2.03        0.95      2.86 o 
  -8  -6   4        0.06        6.48      3.04 o 
  -7  -6   4        2.11        1.17      2.45 o 
  -6  -6   4       52.07       54.43      3.49 o 
  -5  -6   4       13.07       13.62      2.02 o 
  -4  -6   4       59.92       54.93      3.29 o 
  -3  -6   4       74.43       72.21      3.51 o 
  -2  -6   4      651.21      621.09      9.30 o 
  -1  -6   4      320.04      328.51      7.02 o 
   0  -6   4       86.90       83.25      5.31 o 
   1  -6   4       90.66       81.03      3.59 o 
   2  -6   4      434.03      449.77      8.20 o 
   3  -6   4       82.91       89.95      5.07 o 
   4  -6   4        1.45        3.59      2.72 o 
   5  -6   4       11.62       10.87      3.75 o 
   6  -6   4        2.47       -2.04     10.04 o 
  -9  -5   4       12.83       25.16      5.06 o 
  -8  -5   4       62.61       64.14     14.04 o 
  -7  -5   4        9.14        5.83      3.78 o 
  -6  -5   4       30.98       28.22      2.63 o 
  -5  -5   4      153.54      143.61      4.56 o 
  -4  -5   4      118.12      118.62      5.72 o 
  -3  -5   4       20.07       16.98      1.93 o 
  -2  -5   4      508.53      505.69      7.87 o 
  -1  -5   4       70.56       65.49      2.98 o 
   0  -5   4       54.76       48.10      2.66 o 
   1  -5   4      262.37      277.48      5.69 o 
   2  -5   4       31.04       32.35      2.41 o 
   3  -5   4      681.85      670.81     19.77 o 
   4  -5   4       61.01       61.07      4.59 o 
   5  -5   4       46.02       45.48      4.34 o 
   6  -5   4       82.96       84.17      5.94 o 
  -9  -4   4       16.61       22.45      5.24 o 
  -8  -4   4        2.86        3.85      2.90 o 
  -7  -4   4        6.51        1.45      4.10 o 
  -6  -4   4      231.17      229.71      6.98 o 
  -5  -4   4      168.48      150.94      4.55 o 
  -4  -4   4       66.78       50.18      2.81 o 
  -3  -4   4      111.81      106.32      3.50 o 
  -2  -4   4        7.16        7.89      1.36 o 
  -1  -4   4       93.08       77.68      2.88 o 
   0  -4   4      635.61      594.81      7.80 o 
   1  -4   4       65.09       50.89      2.59 o 
   2  -4   4       18.59       20.56      2.38 o 
   3  -4   4      215.51      194.97      4.71 o 
   4  -4   4       37.26       36.74      2.66 o 
   5  -4   4       19.26       24.35      3.15 o 
   6  -4   4        1.09        0.33      1.83 o 
   7  -4   4        4.28        3.99      2.61 o 
  -8  -3   4       51.98       63.78     10.90 o 
  -7  -3   4       73.18       70.74      6.86 o 
  -6  -3   4      240.62      251.92     11.94 o 
  -5  -3   4      237.58      241.20      8.05 o 
  -4  -3   4        9.70       11.94      1.54 o 
  -3  -3   4        0.99        0.42      0.77 o 
  -2  -3   4      108.68       89.58      3.93 o 
  -1  -3   4       16.66       18.22      1.55 o 
   0  -3   4       18.15       14.67      1.99 o 
   1  -3   4      360.27      382.63      5.39 o 
   2  -3   4       78.78       76.25      2.58 o 
   3  -3   4       14.92       21.24      1.65 o 
   4  -3   4      277.75      260.82      5.67 o 
   5  -3   4      990.46      950.49     12.56 o 
   6  -3   4        1.50        2.18      1.75 o 
   7  -3   4        9.70        7.36      2.58 o 
   8  -3   4       30.79       29.12      6.06 o 
  -8  -2   4       14.04       18.79      5.95 o 
  -7  -2   4       19.75       22.59      6.05 o 
  -6  -2   4       10.08        9.17      2.17 o 
  -5  -2   4      279.98      268.13      7.42 o 
  -4  -2   4       17.70       19.30      1.92 o 
  -3  -2   4      400.27      382.02      6.06 o 
  -2  -2   4      686.68      651.37      7.96 o 
  -1  -2   4      303.72      304.33      4.94 o 
   0  -2   4       23.05       30.71      1.67 o 
   1  -2   4     1001.91     1052.69     12.81 o 
   2  -2   4       50.02       67.28      4.38 o 
   3  -2   4      938.68     1016.41     10.54 o 
   4  -2   4        2.14        1.85      0.91 o 
   5  -2   4       18.06       21.68      2.07 o 
   6  -2   4      109.75      100.40      4.45 o 
   7  -2   4       28.16       27.88      2.86 o 
   8  -2   4        3.61        2.41      2.65 o 
   9  -2   4       70.38       78.07      8.19 o 
  -8  -1   4       39.25       41.00      6.17 o 
  -7  -1   4        6.79        4.23      5.04 o 
  -6  -1   4       22.67       16.65      5.46 o 
  -5  -1   4       68.19       68.51      5.25 o 
  -4  -1   4       49.28       44.20      4.14 o 
  -3  -1   4       47.51       47.47      2.16 o 
  -2  -1   4      332.86      395.00      7.39 o 
  -1  -1   4      558.09      556.70      6.57 o 
   0  -1   4      131.03      127.26      2.89 o 
   1  -1   4      570.87      628.02      6.77 o 
   2  -1   4    10125.84    10644.63     82.65 o 
   3  -1   4      373.98      387.12      5.25 o 
   4  -1   4       55.01       59.00      2.44 o 
   5  -1   4      278.67      269.19      5.98 o 
   6  -1   4       79.55       78.84      3.46 o 
   7  -1   4       25.49       26.58      2.55 o 
   8  -1   4        5.92       10.55      2.54 o 
   9  -1   4        3.23       -0.32      3.61 o 
  -7   0   4      104.34      100.80     10.88 o 
  -6   0   4       21.64       17.12      2.76 o 
  -5   0   4      182.87      184.61      6.52 o 
  -4   0   4      394.65      354.30     10.80 o 
  -3   0   4      459.93      437.76      8.79 o 
  -2   0   4      149.49      160.84      6.01 o 
  -1   0   4      581.94      627.27      9.28 o 
   0   0   4       53.33       48.31      1.77 o 
   1   0   4      540.53      574.81      6.63 o 
   2   0   4       41.91       38.82      2.37 o 
   3   0   4      165.07      175.47      3.41 o 
   4   0   4      959.96     1079.53     11.05 o 
   5   0   4      139.61      158.71      5.14 o 
   6   0   4      295.87      287.15      7.37 o 
   7   0   4      512.67      471.49      8.29 o 
   8   0   4       14.44       12.65      2.95 o 
   9   0   4       12.22       12.50      2.67 o 
  10   0   4       71.23       75.17      8.22 o 
  -7   1   4        9.92       14.24      3.92 o 
  -6   1   4       19.45       21.80      3.16 o 
  -5   1   4        0.22        2.32      1.54 o 
  -4   1   4        4.62        1.72      1.34 o 
  -3   1   4       13.07       10.74      1.76 o 
  -2   1   4      232.58      242.72      6.21 o 
  -1   1   4      106.91      101.07      3.68 o 
   0   1   4      850.87      852.81      9.69 o 
   1   1   4      908.11      939.60      9.26 o 
   2   1   4       34.60       33.88      1.71 o 
   3   1   4      376.88      343.83      5.60 o 
   4   1   4      472.04      477.15      8.34 o 
   5   1   4      188.70      175.13      4.01 o 
   6   1   4      161.73      149.94      4.04 o 
   7   1   4       43.21       43.50      2.77 o 
   8   1   4        0.41        1.03      1.46 o 
   9   1   4      142.65      138.86      6.65 o 
  10   1   4        7.28        3.42      3.29 o 
  -6   2   4       49.09       67.04      5.47 o 
  -5   2   4       32.43       45.49      4.39 o 
  -4   2   4       15.56       20.10      4.03 o 
  -3   2   4       75.16       61.33      4.41 o 
  -2   2   4      322.90      306.31      5.96 o 
  -1   2   4        6.12       10.11      1.21 o 
   0   2   4      410.01      450.37      7.19 o 
   1   2   4      104.42      123.99      3.09 o 
   2   2   4      634.64      673.59      7.75 o 
   3   2   4      825.96      873.79      9.23 o 
   4   2   4     1103.21     1153.03     11.39 o 
   5   2   4      127.94      114.95      4.21 o 
   6   2   4      912.05      946.99     10.56 o 
   7   2   4      164.12      151.34      5.58 o 
   8   2   4      480.35      467.11     10.78 o 
   9   2   4      471.54      460.98     11.66 o 
  10   2   4       83.42       91.12     11.68 o 
  11   2   4        2.90        5.89      3.93 o 
  -6   3   4       18.63       20.86      4.41 o 
  -5   3   4        9.75       11.78      2.65 o 
  -4   3   4        1.39       -1.43      1.28 o 
  -3   3   4        4.09        2.39      1.78 o 
  -2   3   4      456.60      441.67      7.58 o 
  -1   3   4      208.30      187.81      4.47 o 
   0   3   4       29.96       30.40      2.03 o 
   1   3   4      676.39      663.21      8.23 o 
   2   3   4       42.84       26.72      1.81 o 
   3   3   4     1072.44     1163.79     21.24 o 
   4   3   4      480.55      472.84      6.69 o 
   5   3   4       68.70       69.14      2.52 o 
   6   3   4      313.10      350.25      7.91 o 
   7   3   4      213.55      189.83      6.20 o 
   8   3   4        0.11       -0.78      1.93 o 
   9   3   4      102.67       85.26      5.55 o 
  10   3   4       27.98       28.93      6.66 o 
  11   3   4        3.09        0.43      2.36 o 
  -5   4   4       85.86      115.23      8.89 o 
  -4   4   4       16.85       19.30      3.01 o 
  -3   4   4       45.64       48.48      4.26 o 
  -2   4   4      104.44      103.74      4.85 o 
  -1   4   4      166.57      166.48      4.57 o 
   0   4   4        2.90        2.44      1.09 o 
   1   4   4        7.61        5.18      1.19 o 
   2   4   4      502.85      543.63      7.51 o 
   3   4   4      155.24      213.02      5.15 o 
   4   4   4      709.14      728.40     14.41 o 
   5   4   4      195.01      173.34      4.13 o 
   6   4   4      788.39      773.28      9.25 o 
   7   4   4       89.49       74.13      6.73 o 
   8   4   4        1.66        2.20      2.25 o 
   9   4   4       18.34       17.17      2.94 o 
  10   4   4       53.25       59.80      5.29 o 
  11   4   4        0.02       -2.00      2.49 o 
  -4   5   4       97.82      115.01      8.94 o 
  -3   5   4      110.89      102.05      7.93 o 
  -2   5   4      131.48      121.41     11.94 o 
  -1   5   4       64.38       71.40      3.58 o 
   0   5   4      485.69      458.08      7.82 o 
   1   5   4       30.10       24.09      2.08 o 
   2   5   4       80.35       81.41      3.02 o 
   3   5   4        8.98        8.83      1.33 o 
   4   5   4       16.17       15.06      1.64 o 
   5   5   4       11.27       10.68      1.52 o 
   6   5   4       24.81       24.10      1.94 o 
   7   5   4      114.12      108.01      5.13 o 
   8   5   4      206.40      205.80      7.08 o 
   9   5   4        8.49        6.16      1.95 o 
  10   5   4       74.54       73.32      5.66 o 
  11   5   4      142.23      145.49      7.53 o 
  -3   6   4        6.71        8.21      3.64 o 
  -2   6   4       15.57       12.14      3.51 o 
  -1   6   4        1.77        1.77      1.78 o 
   0   6   4       26.39       24.34      3.10 o 
   1   6   4      136.02      125.72      7.11 o 
   2   6   4      279.11      257.23     12.46 o 
   3   6   4      142.95      132.83      3.68 o 
   4   6   4      698.10      673.63      9.80 o 
   5   6   4      338.22      329.18      6.34 o 
   6   6   4       15.21       14.02      2.51 o 
   7   6   4      126.79      120.64      5.56 o 
   8   6   4        8.78       10.77      2.41 o 
   9   6   4      111.64      102.30      9.52 o 
  10   6   4        2.48       -0.10      1.92 o 
  11   6   4        0.06       -0.78      2.17 o 
  -2   7   4      131.34      162.44      9.99 o 
  -1   7   4        0.15       -1.42      2.02 o 
   0   7   4        0.64        4.55      1.91 o 
   1   7   4      136.79      137.25      8.39 o 
   2   7   4       72.18       71.25      4.75 o 
   3   7   4       72.67       70.44      4.64 o 
   4   7   4      340.64      330.67      8.70 o 
   5   7   4      262.47      234.09     10.55 o 
   6   7   4      113.58      108.61      4.05 o 
   7   7   4        3.49        0.63      1.90 o 
   8   7   4      130.35      118.33      5.89 o 
   9   7   4      192.81      199.81      9.92 o 
  10   7   4        0.29       -0.74      1.76 o 
  11   7   4       24.37       36.54      4.68 o 
  -1   8   4       25.99       35.25      5.58 o 
   0   8   4        0.16       -0.01      1.92 o 
   1   8   4       14.19       14.22      4.09 o 
   2   8   4      176.75      174.56      7.09 o 
   3   8   4       55.14       47.08      4.39 o 
   4   8   4       74.61       88.49      5.43 o 
   5   8   4      236.55      215.84      7.81 o 
   6   8   4        0.71       -0.10      1.82 o 
   7   8   4      110.37      114.01     14.21 o 
   8   8   4       47.28       53.28      4.54 o 
   9   8   4        2.23        5.54      2.61 o 
  10   8   4       43.05       43.71      4.84 o 
  11   8   4       58.60       60.43      7.64 o 
   0   9   4        3.76        3.64      4.21 o 
   1   9   4       22.43       19.46      3.54 o 
   2   9   4        0.45        0.34      2.00 o 
   3   9   4        1.84        1.12      2.07 o 
   4   9   4        5.91        6.48      2.33 o 
   5   9   4       13.28       11.92      3.80 o 
   6   9   4        0.03        0.01      1.73 o 
   7   9   4       82.91       79.16      9.26 o 
   8   9   4       49.89       60.28      7.09 o 
   9   9   4        0.23        2.47      3.10 o 
  10   9   4       90.89      110.28      9.53 o 
  11   9   4       17.47       16.68      5.23 o 
   2  10   4        1.48       -0.37      3.92 o 
   3  10   4       32.54       30.83      4.39 o 
   4  10   4       49.56       48.82      5.11 o 
   5  10   4        7.25        9.59      2.88 o 
   6  10   4       13.89       17.00      3.45 o 
   7  10   4        4.41        1.61      2.82 o 
   8  10   4        4.91       -0.35      3.41 o 
   9  10   4       12.40       15.36      8.01 o 
  10  10   4        0.46        1.28      3.44 o 
   4  11   4       13.59       22.41      3.96 o 
   5  11   4       18.77       18.69      3.76 o 
   6  11   4        3.06        3.58      5.51 o 
   7  11   4        5.40       12.47      4.74 o 
   8  11   4       43.24       59.81     19.65 o 
   9  11   4       22.92       32.58      8.46 o 
  -4 -11   5        8.18        3.89      4.00 o 
  -3 -11   5       30.91       26.30      5.85 o 
  -7 -10   5       37.44       49.78      6.92 o 
  -6 -10   5       40.72       53.76     15.08 o 
  -5 -10   5       16.01       18.98      3.87 o 
  -4 -10   5       13.24       13.18      3.21 o 
  -3 -10   5        0.29       -0.92      3.08 o 
  -2 -10   5       18.46       18.65      4.99 o 
  -1 -10   5       27.28       39.37      6.29 o 
   0 -10   5        2.66       -0.38      3.33 o 
  -7  -9   5       15.12       16.61      3.65 o 
  -6  -9   5       10.34        7.38      2.71 o 
  -5  -9   5       35.55       40.95      3.75 o 
  -4  -9   5       29.09       30.60      6.44 o 
  -3  -9   5       17.93       27.41      3.77 o 
  -2  -9   5       13.79       15.41      6.51 o 
  -1  -9   5      118.56      133.82     23.01 o 
   0  -9   5        4.72        5.47      3.58 o 
   1  -9   5       51.34       56.22     10.24 o 
   2  -9   5       40.82       38.92      6.31 o 
  -8  -8   5       28.62       42.53      6.25 o 
  -7  -8   5       28.92       25.61      5.80 o 
  -6  -8   5        0.01        1.85      2.06 o 
  -5  -8   5       44.97       52.63      3.96 o 
  -4  -8   5       93.98       89.64      4.59 o 
  -3  -8   5        0.94       -1.85      1.42 o 
  -2  -8   5       50.92       45.22      3.39 o 
  -1  -8   5        0.45        1.22      2.40 o 
   0  -8   5        3.30        2.74      2.90 o 
   1  -8   5       15.13       19.53      4.44 o 
   2  -8   5      121.09      114.24     13.06 o 
   3  -8   5       18.07       16.61      4.50 o 
  -8  -7   5       23.17       27.70      6.77 o 
  -7  -7   5       19.19       16.98      4.09 o 
  -6  -7   5        0.75        0.45      1.50 o 
  -5  -7   5        3.66        2.02      1.62 o 
  -4  -7   5       34.58       36.09      3.08 o 
  -3  -7   5      222.72      212.56      5.96 o 
  -2  -7   5        5.59        9.03      1.87 o 
  -1  -7   5        8.23       13.33      2.05 o 
   0  -7   5      212.27      214.76      7.09 o 
   1  -7   5      133.66      141.54      6.08 o 
   2  -7   5       12.41       10.60      3.82 o 
   3  -7   5        0.54       -3.00      2.00 o 
   4  -7   5        5.59        4.25      3.16 o 
   5  -7   5       46.19       50.81      7.14 o 
  -8  -6   5       23.43       21.65      4.64 o 
  -7  -6   5       36.93       42.40      7.16 o 
  -6  -6   5        0.02        1.28      1.61 o 
  -5  -6   5       64.83       67.00      4.84 o 
  -4  -6   5       60.71       51.94      3.39 o 
  -3  -6   5        0.77        1.73      1.28 o 
  -2  -6   5        3.99        6.51      1.57 o 
  -1  -6   5        7.70        7.02      1.60 o 
   0  -6   5       99.15      106.93      4.24 o 
   1  -6   5        4.51        6.26      2.60 o 
   2  -6   5        3.76        0.96      1.84 o 
   3  -6   5       12.44        7.47      2.22 o 
   4  -6   5      234.69      232.18     12.43 o 
   5  -6   5       81.66       76.50      7.78 o 
   6  -6   5        3.48       -1.30      3.16 o 
  -8  -5   5       33.70       29.77      5.23 o 
  -7  -5   5        9.64        4.89      2.92 o 
  -6  -5   5       18.22       19.44      2.79 o 
  -5  -5   5      276.38      260.74      8.99 o 
  -4  -5   5       68.54       68.67      3.60 o 
  -3  -5   5       86.44       84.14      3.61 o 
  -2  -5   5      790.83      753.69     10.26 o 
  -1  -5   5       75.98       70.79      3.18 o 
   0  -5   5       41.61       42.57      2.51 o 
   1  -5   5      120.89      128.33      3.93 o 
   2  -5   5      280.44      266.68      7.46 o 
   3  -5   5      113.29      109.15      5.32 o 
   4  -5   5       22.98       17.78      3.28 o 
   5  -5   5        9.04        6.74      2.85 o 
   6  -5   5        3.22        1.25      2.17 o 
   7  -5   5       34.36       32.38      5.73 o 
  -8  -4   5       35.22       52.36     16.49 o 
  -7  -4   5       12.23       15.15      3.86 o 
  -6  -4   5       33.49       32.94      3.54 o 
  -5  -4   5       15.94       17.32      2.62 o 
  -4  -4   5      352.48      349.33      6.88 o 
  -3  -4   5       33.34       36.92      2.55 o 
  -2  -4   5      197.93      194.56      4.74 o 
  -1  -4   5      507.37      509.41      7.64 o 
   0  -4   5       10.62       12.51      1.45 o 
   1  -4   5      551.11      563.81      7.83 o 
   2  -4   5      159.56      140.54      4.49 o 
   3  -4   5       53.17       55.27      4.65 o 
   4  -4   5       30.65       27.65      3.17 o 
   5  -4   5       12.57       13.45      2.59 o 
   6  -4   5      118.99      111.16      6.05 o 
   7  -4   5       36.45       40.12      4.59 o 
  -8  -3   5       35.63       37.58      6.03 o 
  -7  -3   5       13.66       17.18      4.07 o 
  -6  -3   5       11.90       15.46      2.69 o 
  -5  -3   5      269.23      250.04      7.39 o 
  -4  -3   5      396.71      359.11      6.74 o 
  -3  -3   5       68.95       60.17      2.80 o 
  -2  -3   5       14.88       18.45      1.79 o 
  -1  -3   5        0.08       -0.85      0.76 o 
   0  -3   5      207.78      186.70      4.06 o 
   1  -3   5      183.24      190.15      5.44 o 
   2  -3   5       45.73       55.52      3.48 o 
   3  -3   5       97.13       97.85      4.50 o 
   4  -3   5       80.52       73.32      2.96 o 
   5  -3   5       27.97       21.06      2.96 o 
   6  -3   5      201.43      171.53      6.59 o 
   7  -3   5       42.67       50.17      4.67 o 
   8  -3   5        1.97        6.60      3.26 o 
  -8  -2   5       10.48       10.26      7.94 o 
  -7  -2   5       11.76        9.78      3.83 o 
  -6  -2   5        3.08        2.77      1.77 o 
  -5  -2   5        0.04       -1.05      1.25 o 
  -4  -2   5        6.07        4.89      1.69 o 
  -3  -2   5      249.22      237.33      4.79 o 
  -2  -2   5       33.16       40.72      2.15 o 
  -1  -2   5        1.21        2.74      0.91 o 
   0  -2   5      982.42      936.65     10.04 o 
   1  -2   5      366.06      395.08      5.72 o 
   2  -2   5     2461.81     2551.79     25.61 o 
   3  -2   5     2314.26     2262.15     24.15 o 
   4  -2   5      171.31      159.93      3.67 o 
   5  -2   5      428.17      413.65      8.05 o 
   6  -2   5       18.19       23.02      2.50 o 
   7  -2   5       63.12       48.33      4.33 o 
   8  -2   5       12.72       15.23      5.04 o 
   9  -2   5        8.52        5.10      3.53 o 
  -7  -1   5       10.22       12.60      3.86 o 
  -6  -1   5      102.66       96.08      5.82 o 
  -5  -1   5       73.78       67.25      4.66 o 
  -4  -1   5        0.35        0.29      1.32 o 
  -3  -1   5      109.44       89.81      4.22 o 
  -2  -1   5      308.63      284.22      6.65 o 
  -1  -1   5      127.58      133.33      3.10 o 
   0  -1   5       47.61       55.97      2.21 o 
   1  -1   5      272.19      277.26      4.52 o 
   2  -1   5       23.07       16.96      2.02 o 
   3  -1   5       86.06       89.10      3.81 o 
   4  -1   5      455.95      457.49      6.40 o 
   5  -1   5       48.53       53.61      4.22 o 
   6  -1   5       26.55       29.05      2.36 o 
   7  -1   5      183.79      159.92      5.06 o 
   8  -1   5      150.46      160.12     14.95 o 
   9  -1   5       80.16       90.36      8.51 o 
  -7   0   5        0.23        1.83      2.63 o 
  -6   0   5        1.23        1.95      1.64 o 
  -5   0   5       87.86       87.18      5.38 o 
  -4   0   5        6.80        5.57      1.71 o 
  -3   0   5        5.60        5.85      1.67 o 
  -2   0   5      189.39      162.53      5.29 o 
  -1   0   5      766.73      748.82     11.48 o 
   0   0   5        6.61        8.83      1.21 o 
   1   0   5      538.65      484.48      6.36 o 
   2   0   5      868.07      822.45      9.50 o 
   3   0   5      477.28      514.44      6.55 o 
   4   0   5      652.53      731.83      8.56 o 
   5   0   5        0.58       -0.75      0.77 o 
   6   0   5      355.48      352.94      6.62 o 
   7   0   5       46.07       42.93      2.89 o 
   8   0   5       23.03       20.73      2.98 o 
   9   0   5        0.36       -0.73      2.54 o 
  10   0   5        8.64       11.30      7.78 o 
  -6   1   5        7.42        6.81      2.40 o 
  -5   1   5        0.63        2.82      1.64 o 
  -4   1   5       38.13       35.41      3.61 o 
  -3   1   5       69.96       59.16      4.11 o 
  -2   1   5       59.56       60.17      3.76 o 
  -1   1   5        6.55        9.17      1.71 o 
   0   1   5        9.35       10.32      1.55 o 
   1   1   5       49.02       53.96      2.68 o 
   2   1   5      117.86      123.93      3.17 o 
   3   1   5      581.84      586.24      7.36 o 
   4   1   5       15.66       11.90      1.41 o 
   5   1   5      107.32      100.92      3.32 o 
   6   1   5       65.74       56.52      2.78 o 
   7   1   5      534.16      505.35      9.41 o 
   8   1   5       94.72       93.78      5.22 o 
   9   1   5       21.83       23.81      3.30 o 
  10   1   5      142.77      133.05     16.24 o 
  -6   2   5        7.01        3.71      2.36 o 
  -5   2   5        4.51        4.84      2.04 o 
  -4   2   5       42.29       55.45      4.54 o 
  -3   2   5       87.01       89.68      5.11 o 
  -2   2   5        2.95        4.86      1.46 o 
  -1   2   5      250.42      220.81      9.59 o 
   0   2   5      533.20      475.45      6.65 o 
   1   2   5      327.79      293.43      5.10 o 
   2   2   5      613.04      661.14      8.16 o 
   3   2   5       27.98       21.00      1.72 o 
   4   2   5       91.20       84.50      2.98 o 
   5   2   5      238.56      241.06      4.83 o 
   6   2   5       12.37        9.69      1.37 o 
   7   2   5       10.42       14.15      3.05 o 
   8   2   5       26.90       23.92      3.64 o 
   9   2   5        1.73        2.15      2.24 o 
  10   2   5      190.18      180.22      7.71 o 
  11   2   5       12.11       16.74      5.41 o 
  -5   3   5       18.11       23.29      4.46 o 
  -4   3   5        0.02        1.49      5.61 o 
  -3   3   5       22.73       32.45      3.52 o 
  -2   3   5       32.86       33.69      3.40 o 
  -1   3   5       43.67       37.80      2.40 o 
   0   3   5      216.21      216.47      4.79 o 
   1   3   5      742.33      765.57      9.49 o 
   2   3   5      259.23      273.15      5.19 o 
   3   3   5      354.97      399.61      6.35 o 
   4   3   5      380.68      344.55      5.98 o 
   5   3   5     1128.11     1173.16     12.50 o 
   6   3   5       65.42       59.67      2.67 o 
   7   3   5      173.59      171.84      6.16 o 
   8   3   5       68.97       74.17      4.67 o 
   9   3   5      145.34      135.14     11.49 o 
  10   3   5       18.85       19.26      4.29 o 
  11   3   5        1.40        4.07      2.44 o 
  -4   4   5        5.07       -1.19      4.10 o 
  -3   4   5        5.21        8.99      2.45 o 
  -2   4   5      649.39      697.81     13.38 o 
  -1   4   5        1.47       -0.18      1.11 o 
   0   4   5       66.41       61.83      3.18 o 
   1   4   5      496.23      476.51      7.58 o 
   2   4   5      192.04      208.15      4.73 o 
   3   4   5      238.51      240.97      5.07 o 
   4   4   5      167.34      188.30      4.52 o 
   5   4   5       53.43       52.46      2.67 o 
   6   4   5       39.30       44.54      2.46 o 
   7   4   5       41.28       40.70      3.54 o 
   8   4   5       55.50       50.62      4.12 o 
   9   4   5       30.53       22.68      3.47 o 
  10   4   5        0.11        1.31      1.70 o 
  11   4   5        0.07       -1.91      2.18 o 
  -3   5   5        0.06       -3.04      2.02 o 
  -2   5   5       23.77       30.06      5.75 o 
  -1   5   5       22.57       19.42      3.53 o 
   0   5   5       48.80       51.28      3.09 o 
   1   5   5       48.22       49.03      2.89 o 
   2   5   5      472.33      444.19     10.07 o 
   3   5   5      625.62      613.53     10.15 o 
   4   5   5       38.90       41.37      2.62 o 
   5   5   5       39.52       38.82      2.56 o 
   6   5   5      675.47      663.97      9.37 o 
   7   5   5      175.47      171.08      6.26 o 
   8   5   5        1.66        3.48      1.70 o 
   9   5   5        7.18        6.15      2.11 o 
  10   5   5        2.04       -1.92      1.72 o 
  11   5   5       26.74       30.01      4.19 o 
  -3   6   5       86.36       92.54      8.59 o 
  -2   6   5        2.70        7.08      2.94 o 
  -1   6   5        0.38       -0.04      2.04 o 
   0   6   5       55.44       56.02      4.42 o 
   1   6   5      168.45      151.29      6.15 o 
   2   6   5        4.26        1.52      1.54 o 
   3   6   5       51.43       48.76      3.83 o 
   4   6   5       10.65       12.35      1.75 o 
   5   6   5       26.66       21.11      2.13 o 
   6   6   5      202.53      193.63      5.17 o 
   7   6   5      257.42      251.65     11.34 o 
   8   6   5      136.67      126.17      5.91 o 
   9   6   5       82.74       86.47      5.64 o 
  10   6   5      111.01      117.70      6.80 o 
  11   6   5       54.11       60.84      5.64 o 
  -2   7   5       25.88       19.26      4.12 o 
  -1   7   5        1.43        7.84      5.48 o 
   0   7   5      101.19      111.71     12.56 o 
   1   7   5       32.56       34.69      4.53 o 
   2   7   5       15.79       16.83      2.87 o 
   3   7   5       53.24       51.92      4.31 o 
   4   7   5      154.08      148.27      8.05 o 
   5   7   5      220.80      202.81      9.69 o 
   6   7   5        4.37        3.09      1.45 o 
   7   7   5      133.71      130.49      5.75 o 
   8   7   5      213.51      209.48      7.49 o 
   9   7   5       11.17       12.10      2.63 o 
  10   7   5        0.30        3.08      3.04 o 
  11   7   5       10.19        8.83      2.80 o 
   0   8   5        0.10        2.04      2.85 o 
   1   8   5        0.87        3.75      1.97 o 
   2   8   5       18.36       17.90      3.10 o 
   3   8   5       37.90       37.64      4.10 o 
   4   8   5       35.73       38.02      5.22 o 
   5   8   5       26.21       29.32      3.74 o 
   6   8   5        7.80       10.92      3.50 o 
   7   8   5       10.55       14.54      4.13 o 
   8   8   5       33.43       25.62      4.83 o 
   9   8   5      218.85      219.31      8.12 o 
  10   8   5       64.70       63.81      6.13 o 
  11   8   5        9.24       11.12      5.38 o 
   1   9   5       15.76       16.42      4.70 o 
   2   9   5       70.56       67.51      5.73 o 
   3   9   5       13.37       22.73      3.71 o 
   4   9   5       20.33       17.41      3.10 o 
   5   9   5        1.01       -2.34      3.39 o 
   6   9   5       21.65       27.93      3.70 o 
   7   9   5        4.49       15.57      3.88 o 
   8   9   5       15.67       20.14      7.91 o 
   9   9   5        3.45        4.05      3.07 o 
  10   9   5        5.18       12.08      8.53 o 
  11   9   5        0.16        2.46      3.25 o 
   3  10   5       14.93       15.19      3.48 o 
   4  10   5        3.31        1.46      2.52 o 
   5  10   5       13.15       11.28      3.15 o 
   6  10   5       40.47       41.77      4.67 o 
   7  10   5       75.75       77.64      8.25 o 
   8  10   5        4.61        8.95      3.68 o 
   9  10   5        6.40       18.05      4.38 o 
  10  10   5       38.81       54.97     15.43 o 
   5  11   5        0.07       -2.80      4.90 o 
   6  11   5        5.98        8.16      2.91 o 
   7  11   5        0.02        4.64      3.14 o 
   8  11   5        0.12        2.60      4.96 o 
  -5 -10   6       14.02       13.84      4.56 o 
  -4 -10   6       14.62       22.42      5.42 o 
  -3 -10   6       23.03       25.81      5.67 o 
  -2 -10   6        0.81        4.75      3.82 o 
  -1 -10   6        4.28        3.96      4.11 o 
   0 -10   6      124.38      126.91     10.69 o 
  -7  -9   6       12.77       26.56      6.81 o 
  -6  -9   6       96.31      107.50      6.89 o 
  -5  -9   6      100.31      107.19      8.64 o 
  -4  -9   6        0.33       -0.20      1.89 o 
  -3  -9   6       14.31       10.30      4.05 o 
  -2  -9   6        2.87       -0.04      3.39 o 
  -1  -9   6       10.04       14.49      4.73 o 
   0  -9   6        0.18       -3.04      2.87 o 
   1  -9   6       19.81       15.00      4.55 o 
   2  -9   6        4.60        6.42      3.23 o 
  -7  -8   6        2.93        3.39      3.23 o 
  -6  -8   6        0.39        1.88      2.57 o 
  -5  -8   6        5.17        7.04      2.09 o 
  -4  -8   6        4.88        4.12      2.00 o 
  -3  -8   6      128.62      132.09      6.48 o 
  -2  -8   6      113.39      113.92      6.83 o 
  -1  -8   6       54.89       58.12      6.65 o 
   0  -8   6       10.67        7.25      3.53 o 
   1  -8   6      103.34      130.83      9.44 o 
   2  -8   6       50.75       51.39     19.85 o 
   3  -8   6       14.46       12.79      4.07 o 
  -7  -7   6        3.87        8.52      3.31 o 
  -6  -7   6       13.65       14.80      3.65 o 
  -5  -7   6        3.00        5.20      1.87 o 
  -4  -7   6       85.48       86.27      4.44 o 
  -3  -7   6       40.51       38.92      3.28 o 
  -2  -7   6       14.76       10.53      2.33 o 
  -1  -7   6       29.84       28.35      3.61 o 
   0  -7   6        4.47        3.59      2.13 o 
   1  -7   6        1.65        3.15      2.45 o 
   2  -7   6       56.98       59.16     10.82 o 
   3  -7   6       14.30       10.90      3.59 o 
   4  -7   6        0.23       -1.74      2.78 o 
  -7  -6   6       76.86       70.66     12.25 o 
  -6  -6   6       10.50       12.35      2.57 o 
  -5  -6   6        0.04       -0.66      1.48 o 
  -4  -6   6      362.67      377.97      8.14 o 
  -3  -6   6      230.64      237.70      6.21 o 
  -2  -6   6        9.57       10.74      2.22 o 
  -1  -6   6      683.37      680.91     10.23 o 
   0  -6   6        9.77       13.13      2.55 o 
   1  -6   6       36.98       31.99      3.54 o 
   2  -6   6       43.17       46.66      4.19 o 
   3  -6   6       39.93       44.47      4.31 o 
   4  -6   6       47.62       47.87      4.66 o 
   5  -6   6        2.26        0.17      2.78 o 
   6  -6   6        2.50        1.86      5.44 o 
  -7  -5   6       96.74      100.49      8.42 o 
  -6  -5   6       80.88       87.28      5.42 o 
  -5  -5   6       89.06       84.99      5.12 o 
  -4  -5   6      152.04      163.93      5.17 o 
  -3  -5   6       71.32       72.97      3.86 o 
  -2  -5   6        0.09       -0.14      1.02 o 
  -1  -5   6        1.97        5.00      1.77 o 
   0  -5   6      902.73      880.96     16.97 o 
   1  -5   6       72.83       76.67      4.68 o 
   2  -5   6       10.04        9.58      2.29 o 
   3  -5   6      180.16      166.45      6.51 o 
   4  -5   6      170.42      169.05      6.79 o 
   5  -5   6       54.13       57.59      4.92 o 
   6  -5   6        0.30       -1.43      2.09 o 
   7  -5   6        0.78        1.41      2.58 o 
  -7  -4   6       11.83        8.02      5.06 o 
  -6  -4   6      117.16      111.38      5.83 o 
  -5  -4   6      563.08      520.15     11.28 o 
  -4  -4   6       94.85      103.23      4.90 o 
  -3  -4   6      300.29      293.34      9.02 o 
  -2  -4   6      669.04      675.10      9.73 o 
  -1  -4   6      429.22      404.02      7.07 o 
   0  -4   6       21.12       22.08      1.90 o 
   1  -4   6        4.15        3.43      1.02 o 
   2  -4   6       77.33       76.83      5.82 o 
   3  -4   6        0.00        0.67      1.51 o 
   4  -4   6       81.36       76.49      4.99 o 
   5  -4   6        0.33       -3.97      2.70 o 
   6  -4   6        4.05       -1.14      1.81 o 
   7  -4   6       45.11       33.40      4.32 o 
  -7  -3   6        4.79        5.65      6.77 o 
  -6  -3   6        0.55       -0.02      1.62 o 
  -5  -3   6        3.52        4.36      1.93 o 
  -4  -3   6      210.11      195.42      6.66 o 
  -3  -3   6       42.50       39.64      2.62 o 
  -2  -3   6      158.50      141.37      4.05 o 
  -1  -3   6      180.66      168.11      5.14 o 
   0  -3   6        4.21        8.58      1.33 o 
   1  -3   6      264.72      252.79      6.86 o 
   2  -3   6      452.76      450.92      9.29 o 
   3  -3   6      745.21      730.04     12.59 o 
   4  -3   6       22.70       23.51      2.96 o 
   5  -3   6      177.64      164.71      8.05 o 
   6  -3   6      158.61      153.25      6.47 o 
   7  -3   6        3.38       -1.48      1.90 o 
   8  -3   6        4.42        0.02      2.98 o 
  -7  -2   6      115.93      112.10      9.72 o 
  -6  -2   6        0.25        0.73      1.68 o 
  -5  -2   6      143.77      131.44      5.97 o 
  -4  -2   6      630.15      581.59     11.68 o 
  -3  -2   6        8.85        6.94      2.55 o 
  -2  -2   6       10.83        9.03      1.33 o 
  -1  -2   6      401.14      404.86      6.49 o 
   0  -2   6      131.56      155.41      3.88 o 
   1  -2   6      447.70      486.62      6.73 o 
   2  -2   6      412.11      414.58      8.45 o 
   3  -2   6      520.34      551.08     12.56 o 
   4  -2   6       55.73       55.42      3.95 o 
   5  -2   6       21.36       20.30      2.82 o 
   6  -2   6      344.74      298.16      9.97 o 
   7  -2   6       73.45       73.24      5.15 o 
   8  -2   6        4.10        1.78      3.03 o 
   9  -2   6        4.81       -1.03      3.03 o 
  -7  -1   6        1.59        1.20      2.89 o 
  -6  -1   6       56.65       57.53      5.15 o 
  -5  -1   6        0.28        1.41      1.62 o 
  -4  -1   6       49.27       41.59      3.84 o 
  -3  -1   6      233.92      223.66      6.80 o 
  -2  -1   6       78.47       78.68      4.09 o 
  -1  -1   6        3.06        1.07      0.75 o 
   0  -1   6     3931.84     4000.98     30.71 o 
   1  -1   6      588.19      597.08      7.66 o 
   2  -1   6        2.96        7.41      1.09 o 
   3  -1   6      946.86      903.24     13.06 o 
   4  -1   6      168.60      182.07      5.79 o 
   5  -1   6      245.43      250.89      6.56 o 
   6  -1   6        0.94        1.76      1.10 o 
   7  -1   6       33.79       30.25      3.61 o 
   8  -1   6       19.58       15.17      4.06 o 
   9  -1   6       13.21        5.65      4.13 o 
  -6   0   6      260.63      250.52     10.57 o 
  -5   0   6        0.08        2.21      1.80 o 
  -4   0   6        1.85        5.39      1.87 o 
  -3   0   6       99.84      105.19      4.92 o 
  -2   0   6        1.57        0.18      1.03 o 
  -1   0   6      154.22      163.28      5.62 o 
   0   0   6       18.03       17.47      1.87 o 
   1   0   6      133.85      116.03      3.30 o 
   2   0   6       14.24       17.24      1.56 o 
   3   0   6      413.41      471.24      6.59 o 
   4   0   6      330.86      359.49      5.67 o 
   5   0   6       78.27       72.54      2.86 o 
   6   0   6        0.16       -0.17      0.88 o 
   7   0   6       27.68       28.74      2.47 o 
   8   0   6      273.49      263.99     13.69 o 
   9   0   6       49.35       60.61      9.52 o 
  10   0   6        9.30        9.84      3.89 o 
  -6   1   6       16.08       15.17      3.25 o 
  -5   1   6      210.08      205.37     10.77 o 
  -4   1   6       12.48       11.48      2.39 o 
  -3   1   6      177.24      182.23      6.62 o 
  -2   1   6      892.47      844.31     14.04 o 
  -1   1   6      223.08      198.42      6.03 o 
   0   1   6       35.57       38.83      3.71 o 
   1   1   6      411.10      391.14      6.11 o 
   2   1   6     1762.15     1830.00     17.06 o 
   3   1   6      498.12      535.00      7.90 o 
   4   1   6       25.50       20.18      1.85 o 
   5   1   6      109.45      122.16      3.64 o 
   6   1   6        1.48        0.81      0.91 o 
   7   1   6        0.00        1.43      1.08 o 
   8   1   6        6.80        4.95      1.93 o 
   9   1   6        0.13       -1.31      2.41 o 
  10   1   6       23.39       22.18     10.19 o 
  -5   2   6       41.04       51.30      6.40 o 
  -4   2   6       39.75       42.53      4.41 o 
  -3   2   6        6.20        9.81      2.28 o 
  -2   2   6       79.71       84.13      4.94 o 
  -1   2   6       65.93       74.71      5.27 o 
   0   2   6     1016.19      997.60     26.97 o 
   1   2   6        2.19        1.61      0.98 o 
   2   2   6     1579.93     1614.68     21.23 o 
   3   2   6      602.52      612.04      9.48 o 
   4   2   6       14.25       16.95      1.76 o 
   5   2   6      363.09      381.42      6.57 o 
   6   2   6      396.87      381.35      6.71 o 
   7   2   6      132.68      134.96      4.51 o 
   8   2   6        5.26        8.35      2.09 o 
   9   2   6       45.33       48.34      4.32 o 
  10   2   6       26.91       22.57      4.91 o 
  11   2   6        8.19       12.27      6.68 o 
  -4   3   6      256.47      266.14      9.33 o 
  -3   3   6      293.54      292.28      9.10 o 
  -2   3   6       28.49       22.63      3.59 o 
  -1   3   6     1067.80     1064.89     16.59 o 
   0   3   6      388.54      360.94     12.38 o 
   1   3   6       20.06       25.03      2.05 o 
   2   3   6      752.36      808.02     10.18 o 
   3   3   6      140.52      152.04      4.07 o 
   4   3   6      401.39      460.33      7.33 o 
   5   3   6       33.93       33.66      2.39 o 
   6   3   6       58.54       60.34      2.96 o 
   7   3   6      375.99      360.44      6.65 o 
   8   3   6        4.40        3.62      1.70 o 
   9   3   6      102.98       99.23      5.62 o 
  10   3   6       62.29       64.22      5.29 o 
  11   3   6       14.24       24.36      4.93 o 
  -4   4   6        0.71        1.69      3.29 o 
  -3   4   6       35.16       32.68      5.44 o 
  -2   4   6      109.46      102.43      5.94 o 
  -1   4   6       90.65       85.16      5.15 o 
   0   4   6      101.15      108.62      4.88 o 
   1   4   6      273.86      277.54      5.99 o 
   2   4   6      324.86      313.18      6.47 o 
   3   4   6      621.54      603.14     14.01 o 
   4   4   6     1219.78     1162.53     13.20 o 
   5   4   6      988.16     1008.92     12.17 o 
   6   4   6       28.40       31.67      2.75 o 
   7   4   6       49.05       44.15      2.64 o 
   8   4   6        5.46        5.92      1.95 o 
   9   4   6       13.71       11.00      2.52 o 
  10   4   6        6.76        6.74      2.44 o 
  11   4   6       19.53       21.96      4.28 o 
  -3   5   6       55.64       57.70      6.68 o 
  -2   5   6      189.98      178.19      9.51 o 
  -1   5   6        0.67        0.44      1.97 o 
   0   5   6       56.84       44.96      3.85 o 
   1   5   6       65.79       67.05      3.50 o 
   2   5   6        0.94        1.11      1.09 o 
   3   5   6      237.03      241.87      5.60 o 
   4   5   6        3.69        2.74      1.28 o 
   5   5   6        1.75        2.39      1.17 o 
   6   5   6       46.86       43.17      2.89 o 
   7   5   6       12.15       15.03      2.26 o 
   8   5   6      159.38      154.55      6.26 o 
   9   5   6      347.18      321.40      9.41 o 
  10   5   6       21.52       26.15      3.63 o 
  11   5   6       22.97       29.75      4.23 o 
  -2   6   6       28.50       27.23      7.37 o 
  -1   6   6      266.65      251.73     12.85 o 
   0   6   6        0.01        1.13      2.04 o 
   1   6   6      221.42      232.25      7.54 o 
   2   6   6      264.30      251.54      7.63 o 
   3   6   6      323.97      295.76      8.10 o 
   4   6   6       47.40       48.34      3.03 o 
   5   6   6      225.85      235.42      5.83 o 
   6   6   6      339.79      334.76      7.10 o 
   7   6   6        0.68        0.36      1.13 o 
   8   6   6       33.53       28.98      3.53 o 
   9   6   6        8.40        4.41      3.09 o 
  10   6   6       26.96       29.11      4.68 o 
  11   6   6        9.28        5.44      2.66 o 
  -1   7   6       15.43       16.92      4.16 o 
   0   7   6        4.54        2.81      2.82 o 
   1   7   6        2.82       -0.20      2.47 o 
   2   7   6        0.82        0.71      1.88 o 
   3   7   6      188.75      166.31      6.62 o 
   4   7   6      106.00      104.93      5.51 o 
   5   7   6       14.48       13.74      2.66 o 
   6   7   6      924.57      872.45     15.03 o 
   7   7   6        0.05        0.46      1.27 o 
   8   7   6        1.90        0.69      2.77 o 
   9   7   6        1.30        7.01      2.57 o 
  10   7   6       13.02       16.03      2.94 o 
  11   7   6       48.35       54.03      5.36 o 
   0   8   6      143.67      138.78     10.34 o 
   1   8   6      120.28      124.76      9.46 o 
   2   8   6       23.99       22.48      4.21 o 
   3   8   6      138.41      124.80      6.46 o 
   4   8   6        3.42        2.52      1.82 o 
   5   8   6        0.08       -0.34      2.18 o 
   6   8   6       30.92       32.69      3.85 o 
   7   8   6        5.43        5.77      2.45 o 
   8   8   6       38.41       42.26      6.44 o 
   9   8   6        0.03        0.33      2.62 o 
  10   8   6       25.32       26.82      3.85 o 
  11   8   6        6.86       11.61      3.16 o 
   2   9   6       16.80       16.12      4.63 o 
   3   9   6       19.45       19.86      3.56 o 
   4   9   6      117.72      119.23      6.99 o 
   5   9   6       82.63       81.87      8.63 o 
   6   9   6       23.65       26.53      3.90 o 
   7   9   6      122.45      106.00      8.72 o 
   8   9   6      250.23      227.44     14.04 o 
   9   9   6       31.49       42.65      6.36 o 
  10   9   6        2.25       -0.63      3.52 o 
  11   9   6        0.19        5.03      3.73 o 
   4  10   6       22.57       19.57      4.67 o 
   5  10   6        7.12        6.58      2.94 o 
   6  10   6       56.69       61.27      7.69 o 
   7  10   6        9.23       13.17      6.83 o 
   8  10   6       19.91       23.64      5.29 o 
   9  10   6        4.45       12.68      3.98 o 
  10  10   6       13.10       15.87      4.52 o 
   7  11   6       10.68        4.57      3.80 o 
  -4 -10   7       25.73       19.40      5.33 o 
  -3 -10   7       16.14       17.53      5.66 o 
  -2 -10   7        2.32        0.28      3.52 o 
  -1 -10   7        3.28        0.29      3.49 o 
  -6  -9   7        0.45       -1.35      5.16 o 
  -5  -9   7        5.46        4.37      4.40 o 
  -4  -9   7       25.21       29.48      5.68 o 
  -3  -9   7       30.15       29.65      5.56 o 
  -2  -9   7        5.13        6.03      4.05 o 
  -1  -9   7        7.89        8.50      4.42 o 
   0  -9   7      129.04      132.85     13.52 o 
   1  -9   7       22.79       31.81      6.16 o 
  -6  -8   7        0.74       -3.98      2.65 o 
  -5  -8   7        0.05        3.03      2.24 o 
  -4  -8   7        8.64        5.06      2.06 o 
  -3  -8   7        0.10       -2.19      2.22 o 
  -2  -8   7       16.38       16.14      3.46 o 
  -1  -8   7       32.62       28.22      3.95 o 
   0  -8   7       41.14       45.94      6.38 o 
   1  -8   7       14.33       18.92      5.01 o 
   2  -8   7        0.55       -0.47      3.28 o 
   3  -8   7       17.69       14.81      4.63 o 
  -7  -7   7        0.70        2.53      4.23 o 
  -6  -7   7       59.96       76.85      7.46 o 
  -5  -7   7        7.84        7.60      2.48 o 
  -4  -7   7        1.26        4.23      1.75 o 
  -3  -7   7      166.79      161.98      5.69 o 
  -2  -7   7      300.14      275.07     10.62 o 
  -1  -7   7       40.95       46.26      4.45 o 
   0  -7   7        1.09        3.89      2.05 o 
   1  -7   7        3.04        6.77      2.83 o 
   2  -7   7        2.40        2.51      2.89 o 
   3  -7   7       12.52       13.74      4.12 o 
   4  -7   7       10.89       14.20      4.31 o 
  -7  -6   7       29.22       36.00      8.60 o 
  -6  -6   7       32.77       31.01      5.08 o 
  -5  -6   7        2.23        3.77      2.41 o 
  -4  -6   7       10.79       14.98      3.07 o 
  -3  -6   7        6.42        5.56      1.88 o 
  -2  -6   7       35.77       34.78      3.05 o 
  -1  -6   7      281.61      272.07      8.33 o 
   0  -6   7       76.60       83.96      5.27 o 
   1  -6   7      230.88      221.49     14.34 o 
   2  -6   7      308.82      311.42     10.03 o 
   3  -6   7       49.78       44.56      4.55 o 
   4  -6   7        3.09        0.65      3.17 o 
   5  -6   7       35.65       30.45      4.23 o 
  -7  -5   7       17.50       18.06      4.39 o 
  -6  -5   7       10.68        8.85      4.27 o 
  -5  -5   7        3.27        6.83      2.13 o 
  -4  -5   7      484.22      479.02     10.92 o 
  -3  -5   7        4.55        5.00      1.63 o 
  -2  -5   7        0.06       -0.95      1.15 o 
  -1  -5   7      387.92      369.09     10.01 o 
   0  -5   7        6.07        7.59      2.30 o 
   1  -5   7        5.20        5.97      2.18 o 
   2  -5   7       13.41       10.16      2.34 o 
   3  -5   7       57.14       60.03      4.85 o 
   4  -5   7       31.25       37.45      4.08 o 
   5  -5   7        7.70        9.34      3.12 o 
   6  -5   7       22.14       25.41      3.91 o 
  -7  -4   7        8.40        5.35      3.37 o 
  -6  -4   7        9.40        9.17      2.47 o 
  -5  -4   7        0.43        2.17      1.80 o 
  -4  -4   7       33.36       34.80      3.66 o 
  -3  -4   7      240.52      218.91      6.98 o 
  -2  -4   7       47.31       46.33      3.03 o 
  -1  -4   7      129.90      145.54      4.44 o 
   0  -4   7      198.54      190.75      5.64 o 
   1  -4   7      405.46      388.71      9.17 o 
   2  -4   7       74.05       85.06      6.20 o 
   3  -4   7       62.83       75.62      4.91 o 
   4  -4   7      369.18      334.29     11.98 o 
   5  -4   7        3.71        3.68      2.10 o 
   6  -4   7       12.15        9.45      2.62 o 
   7  -4   7        6.30        5.84      2.69 o 
  -7  -3   7       49.83       54.53     12.96 o 
  -6  -3   7       34.00       34.09      4.08 o 
  -5  -3   7      118.62      113.68      5.96 o 
  -4  -3   7       93.12       97.10      5.45 o 
  -3  -3   7        0.49       -0.03      1.19 o 
  -2  -3   7        3.43        3.35      1.16 o 
  -1  -3   7       28.75       33.47      2.42 o 
   0  -3   7       28.29       30.98      2.28 o 
   1  -3   7        0.28       -0.53      0.68 o 
   2  -3   7       10.98       13.99      2.42 o 
   3  -3   7       28.65       31.07      3.78 o 
   4  -3   7      226.01      213.57      7.18 o 
   5  -3   7      128.73      130.67      6.00 o 
   6  -3   7       20.72       25.22      3.50 o 
   7  -3   7       62.28       55.71      5.14 o 
   8  -3   7       33.09       33.11      5.89 o 
  -6  -2   7        8.05        8.78      2.67 o 
  -5  -2   7        0.07        2.09      1.93 o 
  -4  -2   7        7.78        8.93      2.24 o 
  -3  -2   7        5.54        1.68      1.56 o 
  -2  -2   7      159.11      147.01      7.71 o 
  -1  -2   7      105.08      101.51      4.37 o 
   0  -2   7        1.05       -0.44      0.95 o 
   1  -2   7      763.72      733.50      9.31 o 
   2  -2   7      622.85      605.00     10.88 o 
   3  -2   7      411.17      388.77      8.93 o 
   4  -2   7       36.13       29.03      3.18 o 
   5  -2   7       95.94      101.96      5.74 o 
   6  -2   7       15.00       13.55      3.27 o 
   7  -2   7       25.11       21.24      3.47 o 
   8  -2   7       21.87       29.07      5.16 o 
   9  -2   7        0.48       -2.46      2.92 o 
  -6  -1   7        4.36        6.21      3.48 o 
  -5  -1   7      132.98      123.87      6.61 o 
  -4  -1   7       36.65       42.39      4.19 o 
  -3  -1   7       68.47       68.77      4.68 o 
  -2  -1   7      213.81      209.75      8.27 o 
  -1  -1   7       13.76        9.20      1.84 o 
   0  -1   7       37.86       33.54      3.18 o 
   1  -1   7        9.81       12.28      1.47 o 
   2  -1   7       85.10       74.94      2.80 o 
   3  -1   7      914.59      904.88     13.70 o 
   4  -1   7       10.27       10.58      2.70 o 
   5  -1   7      384.21      349.71     10.58 o 
   6  -1   7      158.40      154.33      8.22 o 
   7  -1   7       82.59       68.68      6.97 o 
   8  -1   7        9.74       11.47      3.77 o 
   9  -1   7        3.26        5.50     11.11 o 
  -5   0   7       17.72        7.18      2.96 o 
  -4   0   7       94.92       94.31      5.89 o 
  -3   0   7      160.29      160.58      7.38 o 
  -2   0   7       82.80       79.09      4.74 o 
  -1   0   7      109.75       97.84      4.47 o 
   0   0   7      241.27      226.22      4.44 o 
   1   0   7       22.19       19.59      1.80 o 
   2   0   7       49.57       51.19      2.56 o 
   3   0   7       49.28       51.92      2.67 o 
   4   0   7       18.71       16.20      1.63 o 
   5   0   7        2.64        1.57      0.86 o 
   6   0   7      384.18      365.37      6.69 o 
   7   0   7        5.78        3.65      1.96 o 
   8   0   7       42.98       48.17      8.00 o 
   9   0   7       15.11       17.03      4.68 o 
  10   0   7        4.31       -0.01      3.38 o 
  -5   1   7       21.57       26.56      3.86 o 
  -4   1   7        4.10        0.15      2.19 o 
  -3   1   7      119.09      116.86      6.07 o 
  -2   1   7        0.59       -0.20      1.20 o 
  -1   1   7       36.56       37.35      3.46 o 
   0   1   7      180.70      170.56      5.79 o 
   1   1   7      256.68      236.07      4.94 o 
   2   1   7        0.02       -0.12      0.87 o 
   3   1   7      450.95      436.90      6.97 o 
   4   1   7      787.49      784.51      9.97 o 
   5   1   7      745.52      743.26      9.76 o 
   6   1   7        0.00        0.66      0.94 o 
   7   1   7       16.72       18.35      2.04 o 
   8   1   7      118.68      110.29      8.21 o 
   9   1   7        0.50        0.64      3.60 o 
  10   1   7       29.33       25.18      5.45 o 
  -4   2   7        5.86        2.53      2.31 o 
  -3   2   7       32.06       34.87      4.45 o 
  -2   2   7      294.63      280.25     16.74 o 
  -1   2   7     1194.52     1167.89     17.77 o 
   0   2   7       18.68       22.87      2.79 o 
   1   2   7       28.13       32.68      2.22 o 
   2   2   7       44.66       36.04      2.53 o 
   3   2   7      153.51      154.20      4.22 o 
   4   2   7        0.28       -0.13      0.93 o 
   5   2   7       21.23       20.09      2.10 o 
   6   2   7      223.09      215.35      5.19 o 
   7   2   7       33.61       31.99      3.34 o 
   8   2   7      544.59      498.81     10.97 o 
   9   2   7       18.05       16.07      3.93 o 
  10   2   7        4.00        1.79      2.96 o 
  11   2   7       52.31       56.92      7.77 o 
  -4   3   7        0.07       -2.11      3.04 o 
  -3   3   7        4.07        0.31      1.85 o 
  -2   3   7        3.66        2.43      1.91 o 
  -1   3   7       74.39       78.45      6.44 o 
   0   3   7       34.33       34.58      3.53 o 
   1   3   7        2.60        1.45      1.15 o 
   2   3   7      610.69      591.17      8.87 o 
   3   3   7       58.55       49.48      3.63 o 
   4   3   7       10.43        8.72      2.60 o 
   5   3   7      248.99      231.48      5.52 o 
   6   3   7      634.53      621.12      9.41 o 
   7   3   7       46.93       45.15      4.46 o 
   8   3   7        0.94       -1.28      1.25 o 
   9   3   7       27.38       26.86      3.37 o 
  10   3   7        6.19        6.32      2.29 o 
  11   3   7        0.20       -6.60      4.70 o 
  -3   4   7       44.04       42.15      5.95 o 
  -2   4   7        3.81        1.32      1.83 o 
  -1   4   7      100.39      111.23      6.10 o 
   0   4   7        6.13        5.08      1.90 o 
   1   4   7      735.82      734.23     13.10 o 
   2   4   7        0.00        0.95      1.18 o 
   3   4   7       61.21       54.87      3.11 o 
   4   4   7      140.86      140.53      4.41 o 
   5   4   7        3.77        4.68      1.41 o 
   6   4   7       38.16       32.48      2.65 o 
   7   4   7      249.87      244.60      5.88 o 
   8   4   7      135.54      131.13      5.77 o 
   9   4   7      100.15       97.85      5.73 o 
  10   4   7      172.97      184.59      7.59 o 
  11   4   7        3.79        8.36      2.52 o 
  -2   5   7        5.27        9.50      3.35 o 
  -1   5   7       27.31       25.67      4.45 o 
   0   5   7      154.00      169.05      8.62 o 
   1   5   7      149.05      140.08      5.97 o 
   2   5   7      472.96      459.68     15.38 o 
   3   5   7       48.67       44.92      3.05 o 
   4   5   7      229.11      212.88      5.60 o 
   5   5   7       17.98       14.24      2.04 o 
   6   5   7       14.24       13.13      2.10 o 
   7   5   7       16.16       22.74      2.36 o 
   8   5   7        3.06        2.41      1.62 o 
   9   5   7        4.02        2.51      1.86 o 
  10   5   7       13.10        9.13      2.60 o 
  11   5   7       21.52       17.00      4.70 o 
  -1   6   7       13.08       10.37      4.47 o 
   0   6   7       46.22       48.96      6.04 o 
   1   6   7        1.42        2.05      2.42 o 
   2   6   7        1.27        0.81      1.87 o 
   3   6   7       35.07       26.51      3.21 o 
   4   6   7      153.57      135.13      6.14 o 
   5   6   7      124.21      119.03      5.57 o 
   6   6   7       16.83       19.20      2.42 o 
   7   6   7      634.20      618.90     10.39 o 
   8   6   7       42.20       50.23      4.56 o 
   9   6   7      121.43      112.14      6.26 o 
  10   6   7        3.98        3.17      2.22 o 
  11   6   7        1.85       -0.82      2.08 o 
   0   7   7        5.78        7.64      3.16 o 
   1   7   7       96.90       94.33      8.22 o 
   2   7   7      233.50      225.13     10.70 o 
   3   7   7      213.42      197.06      7.36 o 
   4   7   7       23.92       27.42      3.84 o 
   5   7   7        3.32        2.91      1.92 o 
   6   7   7        0.50        0.43      1.80 o 
   7   7   7       23.65       25.23      2.73 o 
   8   7   7       57.18       53.90      4.66 o 
   9   7   7        6.43       10.81      2.65 o 
  10   7   7       10.45       15.29      3.11 o 
  11   7   7       45.92       38.73      8.12 o 
   1   8   7        8.39        6.16      4.79 o 
   2   8   7        1.39       -1.34      2.72 o 
   3   8   7      147.55      144.47      7.05 o 
   4   8   7       23.21       27.74      5.12 o 
   5   8   7        0.04       -3.23      2.68 o 
   6   8   7      128.08      125.31      6.53 o 
   7   8   7       43.43       46.99      4.64 o 
   8   8   7        4.86        4.88      3.51 o 
   9   8   7       97.74      105.32      8.90 o 
  10   8   7       32.54       34.52      4.90 o 
  11   8   7        0.24        5.68      2.45 o 
   3   9   7       59.38       79.53     13.02 o 
   4   9   7       24.59       24.00      3.76 o 
   5   9   7        6.70        2.48      2.28 o 
   6   9   7        0.05        0.95      2.65 o 
   7   9   7        1.76        9.59      5.10 o 
   8   9   7        7.20        6.39      3.97 o 
   9   9   7        3.46        3.27      3.14 o 
  10   9   7       22.42       22.93      5.09 o 
   5  10   7      191.98      203.15      8.86 o 
   6  10   7       35.28       39.11      4.82 o 
   7  10   7       10.40       12.03      4.48 o 
   8  10   7       22.34       22.75      5.12 o 
   9  10   7        0.02       -2.82      2.54 o 
  -4  -9   8        0.02        2.47      3.06 o 
  -3  -9   8        0.31        4.00      3.63 o 
  -2  -9   8       19.24       13.61      4.89 o 
  -1  -9   8        0.54       -3.12      4.92 o 
   0  -9   8       65.34       71.70      8.32 o 
   1  -9   8        5.54        0.31      3.66 o 
  -5  -8   8       15.08       24.92      4.74 o 
  -4  -8   8       28.17       41.12      9.74 o 
  -3  -8   8       73.33       70.18      5.84 o 
  -2  -8   8        1.73        1.43      2.35 o 
  -1  -8   8       62.52       65.07      5.45 o 
   0  -8   8       87.84       82.07      8.67 o 
   1  -8   8       43.73       41.16      6.42 o 
   2  -8   8        8.51       13.18      7.65 o 
   3  -8   8        5.80        1.88      5.63 o 
  -6  -7   8        6.63        4.56      3.37 o 
  -5  -7   8       21.18       24.19      3.74 o 
  -4  -7   8        0.13       -1.74      3.84 o 
  -3  -7   8       22.87       21.31      3.61 o 
  -2  -7   8       13.81       16.54      3.25 o 
  -1  -7   8        7.92        6.13      2.72 o 
   0  -7   8      163.06      156.93     11.26 o 
   1  -7   8       50.77       46.22      4.67 o 
   2  -7   8       18.52       17.82      3.32 o 
   3  -7   8        1.91        1.63      3.31 o 
   4  -7   8       38.11       42.46      6.65 o 
  -6  -6   8      191.87      206.42     10.87 o 
  -5  -6   8      161.13      157.60      7.26 o 
  -4  -6   8       30.59       26.31      3.59 o 
  -3  -6   8      108.61      108.34      5.68 o 
  -2  -6   8       61.64       62.36      5.01 o 
  -1  -6   8      138.14      135.08      6.43 o 
   0  -6   8       26.38       31.22      3.86 o 
   1  -6   8       41.38       45.36      4.48 o 
   2  -6   8      130.77      140.72      9.01 o 
   3  -6   8        3.46        4.04      2.35 o 
   4  -6   8        0.33       -0.92      2.12 o 
   5  -6   8       53.39       66.57      5.94 o 
  -6  -5   8        2.19        3.28      2.67 o 
  -5  -5   8        0.22       -0.09      1.98 o 
  -4  -5   8      114.04      115.53      7.93 o 
  -3  -5   8       20.85       19.00      3.01 o 
  -2  -5   8       76.99       75.73      4.77 o 
  -1  -5   8       14.90       13.63      2.68 o 
   0  -5   8       13.59       12.30      3.95 o 
   1  -5   8      121.83      118.33      6.03 o 
   2  -5   8      315.09      312.27      9.13 o 
   3  -5   8      291.07      255.29      8.56 o 
   4  -5   8        6.85        0.45      4.11 o 
   5  -5   8        0.05       -2.20      2.01 o 
   6  -5   8       23.76       28.10      4.24 o 
  -6  -4   8       60.00       61.97      7.22 o 
  -5  -4   8       96.17       98.10      9.70 o 
  -4  -4   8      410.55      377.30     10.21 o 
  -3  -4   8       49.84       49.85      4.80 o 
  -2  -4   8        0.34        1.76      1.44 o 
  -1  -4   8        0.00        0.48      1.06 o 
   0  -4   8       23.07       29.86      2.39 o 
   1  -4   8        6.65        7.74      2.60 o 
   2  -4   8       78.12       78.71      6.81 o 
   3  -4   8      207.35      174.88      6.90 o 
   4  -4   8        0.21       -2.50      1.69 o 
   5  -4   8        9.79       11.44      2.80 o 
   6  -4   8        4.66        4.53      2.45 o 
   7  -4   8      155.05      148.67      7.80 o 
  -6  -3   8       36.89       30.32      5.62 o 
  -5  -3   8       45.36       40.21      4.51 o 
  -4  -3   8      218.36      205.52      7.61 o 
  -3  -3   8      282.63      274.35      8.21 o 
  -2  -3   8        7.36       10.97      2.30 o 
  -1  -3   8      128.06      116.82      4.15 o 
   0  -3   8      130.83      129.47      4.13 o 
   1  -3   8      500.55      470.12      7.53 o 
   2  -3   8        8.37       10.80      2.39 o 
   3  -3   8      254.55      231.05      8.39 o 
   4  -3   8      799.95      768.95     14.38 o 
   5  -3   8        1.06        1.97      1.81 o 
   6  -3   8        9.97        9.57      2.56 o 
   7  -3   8        8.10        7.96      2.84 o 
   8  -3   8        5.86        3.99      3.45 o 
  -6  -2   8       52.13       66.55      8.99 o 
  -5  -2   8        1.70       -0.56      1.79 o 
  -4  -2   8       47.24       42.52      4.30 o 
  -3  -2   8        7.41        9.33      2.39 o 
  -2  -2   8        1.12        2.63      1.59 o 
  -1  -2   8       44.89       46.46      3.66 o 
   0  -2   8       44.58       57.02      2.96 o 
   1  -2   8       88.05       90.62      4.50 o 
   2  -2   8       44.07       46.55      3.81 o 
   3  -2   8        3.23        4.11      1.92 o 
   4  -2   8     1244.14     1203.58     23.01 o 
   5  -2   8        5.69       10.69      3.24 o 
   6  -2   8       12.05        7.59      2.36 o 
   7  -2   8       18.99       29.68      5.62 o 
   8  -2   8       13.05       15.08      4.60 o 
   9  -2   8        8.43        7.58      5.24 o 
  -5  -1   8      103.84       95.70      6.65 o 
  -4  -1   8        1.33        2.37      1.87 o 
  -3  -1   8      379.71      341.15     10.22 o 
  -2  -1   8     1224.37     1170.72     17.98 o 
  -1  -1   8      549.12      506.11     10.49 o 
   0  -1   8       11.28       10.18      1.56 o 
   1  -1   8      364.61      343.95     10.06 o 
   2  -1   8       30.53       31.36      2.23 o 
   3  -1   8       77.34       64.22      4.60 o 
   4  -1   8       21.81       25.82      3.09 o 
   5  -1   8        3.84        2.61      1.85 o 
   6  -1   8      249.80      223.36      8.33 o 
   7  -1   8        0.03       -1.18      1.71 o 
   8  -1   8        3.98        3.37      2.95 o 
   9  -1   8       66.19       77.12      8.41 o 
  -5   0   8        7.00        5.54      3.41 o 
  -4   0   8       21.53       25.46      3.88 o 
  -3   0   8       22.81       22.02      3.90 o 
  -2   0   8        0.07        0.00      1.38 o 
  -1   0   8      263.08      259.51      7.62 o 
   0   0   8       83.60       87.30      4.47 o 
   1   0   8       21.19       24.37      2.13 o 
   2   0   8      272.66      254.02      5.50 o 
   3   0   8      316.95      323.36      6.08 o 
   4   0   8      130.69      130.54      4.84 o 
   5   0   8      859.42      823.70     19.42 o 
   6   0   8      447.66      427.41     10.17 o 
   7   0   8      219.72      218.52      7.54 o 
   8   0   8       23.09       18.03      4.24 o 
   9   0   8        6.65       11.74      4.20 o 
  10   0   8        4.78        6.98      3.76 o 
  -4   1   8       77.64       99.37      6.78 o 
  -3   1   8        6.51        4.50      4.25 o 
  -2   1   8        7.74        7.87      2.21 o 
  -1   1   8      357.23      340.76      9.10 o 
   0   1   8      945.68      893.01     14.75 o 
   1   1   8      105.36       95.67      3.48 o 
   2   1   8      108.99      109.20      3.72 o 
   3   1   8       29.80       32.15      2.38 o 
   4   1   8        2.78        6.89      1.55 o 
   5   1   8       61.48       62.89      3.17 o 
   6   1   8       56.43       52.54      2.97 o 
   7   1   8        3.09        4.33      1.83 o 
   8   1   8       17.13       19.66      4.98 o 
   9   1   8        6.09        5.09      3.09 o 
  10   1   8       63.89       59.47      7.67 o 
  -4   2   8        1.54        1.63      3.05 o 
  -3   2   8       70.73       58.73      6.59 o 
  -2   2   8        4.39       -0.84      1.55 o 
  -1   2   8       24.86       26.08      3.34 o 
   0   2   8      962.69      926.76     16.81 o 
   1   2   8      640.08      628.98     11.90 o 
   2   2   8       23.20       22.57      2.13 o 
   3   2   8      397.26      380.07      7.03 o 
   4   2   8       96.99       91.99      3.74 o 
   5   2   8      835.49      793.30     10.88 o 
   6   2   8        0.08        0.09      1.16 o 
   7   2   8      911.13      905.14     13.63 o 
   8   2   8       55.55       63.61      6.57 o 
   9   2   8        0.62       -0.70      2.12 o 
  10   2   8        0.01        1.45      3.23 o 
  11   2   8       18.68       13.04      9.42 o 
  -3   3   8      150.23      156.73      7.66 o 
  -2   3   8        8.72        7.02      2.27 o 
  -1   3   8        6.64        7.83      2.57 o 
   0   3   8        3.57        6.00      1.94 o 
   1   3   8       98.63      100.97      9.90 o 
   2   3   8       45.05       44.31      3.56 o 
   3   3   8        1.26        2.72      1.32 o 
   4   3   8      140.07      153.94      4.68 o 
   5   3   8       18.25       22.67      2.40 o 
   6   3   8       41.97       42.43      3.00 o 
   7   3   8       21.78       20.46      3.07 o 
   8   3   8      380.21      377.07      9.66 o 
   9   3   8       98.07      101.10      5.60 o 
  10   3   8       30.48       36.95      6.00 o 
  11   3   8        0.97        5.54      3.61 o 
  -2   4   8       84.66       79.51      7.56 o 
  -1   4   8      158.06      165.35     15.57 o 
   0   4   8      210.96      206.41      7.66 o 
   1   4   8      215.63      221.78      8.72 o 
   2   4   8      974.07      946.26     25.77 o 
   3   4   8      368.73      336.81      7.06 o 
   4   4   8       13.32       10.96      1.85 o 
   5   4   8       43.09       43.11      3.08 o 
   6   4   8       24.61       30.53      2.74 o 
   7   4   8       59.15       64.35      3.93 o 
   8   4   8       19.52       18.29      2.81 o 
   9   4   8      133.15      135.30      6.52 o 
  10   4   8        0.06       -1.48      1.54 o 
  11   4   8        0.14        1.42      2.78 o 
  -1   5   8       12.25       16.02      3.75 o 
   0   5   8       35.20       34.03      5.00 o 
   1   5   8       47.81       51.70     10.09 o 
   2   5   8      102.80      106.23      5.93 o 
   3   5   8      105.90      100.17      4.98 o 
   4   5   8      139.12      127.35      4.95 o 
   5   5   8       58.51       56.41      4.26 o 
   6   5   8      232.29      214.29      6.05 o 
   7   5   8      528.02      530.99      9.60 o 
   8   5   8       92.20      100.44      5.55 o 
   9   5   8      101.33       95.61      5.84 o 
  10   5   8      204.69      207.92      8.04 o 
  11   5   8        0.14        0.75      2.16 o 
   0   6   8      168.07      182.68      9.92 o 
   1   6   8       13.84       12.53      3.46 o 
   2   6   8        8.88       10.52      3.18 o 
   3   6   8      142.09      135.79      7.68 o 
   4   6   8      240.96      215.87      9.41 o 
   5   6   8        5.32        5.36      1.74 o 
   6   6   8       64.03       62.57      4.00 o 
   7   6   8       11.70       11.05      2.51 o 
   8   6   8       79.51       86.40      5.88 o 
   9   6   8       66.25       61.51      5.14 o 
  10   6   8        4.40        1.47      2.77 o 
  11   6   8       18.11       29.40      7.85 o 
   1   7   8       13.77       16.29      4.28 o 
   2   7   8        5.68        7.72      3.72 o 
   3   7   8      134.14      135.89      8.79 o 
   4   7   8      621.77      589.58     13.02 o 
   5   7   8      137.52      144.95      6.80 o 
   6   7   8        5.10        4.45      2.16 o 
   7   7   8       73.44       70.62      5.19 o 
   8   7   8       37.37       43.05      4.66 o 
   9   7   8      161.87      164.19      7.30 o 
  10   7   8       52.04       65.12      5.55 o 
  11   7   8       94.04       96.24      6.83 o 
   2   8   8       25.20       29.32      5.36 o 
   3   8   8        1.38        0.64      2.73 o 
   4   8   8        8.45        4.05      3.02 o 
   5   8   8        0.56       -4.27      2.89 o 
   6   8   8        0.74        1.26      2.36 o 
   7   8   8        2.04       -0.63      3.11 o 
   8   8   8        0.45       -2.66      4.33 o 
   9   8   8       33.79       37.51      9.22 o 
  10   8   8       24.89       30.14      5.61 o 
  11   8   8       18.42       15.49      3.43 o 
   4   9   8        0.09        0.69      2.99 o 
   5   9   8       92.52       92.67      6.60 o 
   6   9   8      252.72      260.31      9.59 o 
   7   9   8       43.65       40.87      4.79 o 
   8   9   8       14.77       19.96      5.24 o 
   9   9   8        3.53        2.89      5.59 o 
  10   9   8       15.61       14.66      4.06 o 
   7  10   8       12.83       20.29     11.75 o 
   8  10   8        7.56        6.50      6.29 o 
  -2  -9   9       29.26       27.71      6.45 o 
  -1  -9   9       44.37       42.73      6.79 o 
  -4  -8   9        2.63       -4.11      3.12 o 
  -3  -8   9        1.80       -2.34      3.19 o 
  -2  -8   9        8.89       13.81      3.56 o 
  -1  -8   9        1.77        1.78      2.65 o 
   0  -8   9        4.88        2.99      4.51 o 
   1  -8   9       62.15       64.77      8.00 o 
   2  -8   9       26.70       29.72      7.19 o 
  -5  -7   9       86.69       90.71      6.50 o 
  -4  -7   9        7.96       12.62      3.88 o 
  -3  -7   9       38.17       34.16      6.39 o 
  -2  -7   9        4.03        3.96      2.85 o 
  -1  -7   9        1.49        0.58      2.40 o 
   0  -7   9        2.93        1.39      2.83 o 
   1  -7   9       73.77       74.98      6.57 o 
   2  -7   9        0.23        0.59      2.25 o 
   3  -7   9        0.27       -1.34      3.48 o 
   4  -7   9        0.41        3.08      3.56 o 
  -5  -6   9        9.17        9.14      2.98 o 
  -4  -6   9        1.28        0.30      2.21 o 
  -3  -6   9       86.58      105.59     15.20 o 
  -2  -6   9       12.91       12.28      9.07 o 
  -1  -6   9       80.86       80.50      5.84 o 
   0  -6   9      108.94      122.99      8.07 o 
   1  -6   9       43.59       40.34      4.53 o 
   2  -6   9       69.01       70.35      9.36 o 
   3  -6   9        7.80        4.75      2.43 o 
   4  -6   9       27.84       31.89      4.41 o 
   5  -6   9       46.94       55.88      6.07 o 
  -5  -5   9        5.51        4.16      2.55 o 
  -4  -5   9       17.10       20.53      4.18 o 
  -3  -5   9      104.72      111.66      6.04 o 
  -2  -5   9       56.44       61.45      6.45 o 
  -1  -5   9       39.79       42.95      4.37 o 
   0  -5   9       36.32       38.37      4.16 o 
   1  -5   9       51.12       47.76      4.58 o 
   2  -5   9       40.78       30.89      4.02 o 
   3  -5   9       16.50       14.86      3.18 o 
   4  -5   9       15.26       16.91      3.36 o 
   5  -5   9       23.37       25.46      4.13 o 
   6  -5   9        0.82        4.96      2.69 o 
  -5  -4   9        6.46        9.81      2.86 o 
  -4  -4   9       37.67       32.69      4.08 o 
  -3  -4   9      150.69      136.97      6.35 o 
  -2  -4   9      176.40      182.08      6.80 o 
  -1  -4   9        3.37        6.31      1.88 o 
   0  -4   9        2.01        4.12      2.06 o 
   1  -4   9       83.26       73.67      5.15 o 
   2  -4   9        4.87        6.72      4.26 o 
   3  -4   9       10.87        8.60      2.57 o 
   4  -4   9       28.64       31.45      3.96 o 
   5  -4   9        0.15       -1.17      2.06 o 
   6  -4   9        0.02       -0.24      2.15 o 
   7  -4   9        8.70       11.38      3.86 o 
  -5  -3   9       45.29       51.58      5.11 o 
  -4  -3   9       47.87       48.79      4.76 o 
  -3  -3   9        0.15        0.24      1.75 o 
  -2  -3   9        6.54        7.14      2.21 o 
  -1  -3   9       74.33       68.45      4.48 o 
   0  -3   9       32.62       26.91      2.85 o 
   1  -3   9        2.59        5.11      2.15 o 
   2  -3   9      222.70      203.34      7.70 o 
   3  -3   9       33.36       30.99      6.14 o 
   4  -3   9        0.39        2.29      1.94 o 
   5  -3   9      259.92      229.25      8.28 o 
   6  -3   9       67.19       71.10      5.67 o 
   7  -3   9       71.77       74.09      6.47 o 
   8  -3   9        3.89        3.12      3.36 o 
  -5  -2   9        3.38        0.65      2.27 o 
  -4  -2   9      107.12      107.59     10.20 o 
  -3  -2   9       64.79       64.67      5.22 o 
  -2  -2   9       72.92       69.13      4.90 o 
  -1  -2   9      250.37      229.06      7.34 o 
   0  -2   9      162.59      140.31      6.27 o 
   1  -2   9       87.37       88.87      9.76 o 
   2  -2   9        2.06        1.67      1.69 o 
   3  -2   9        4.73        5.96      2.29 o 
   4  -2   9      159.01      151.23      6.29 o 
   5  -2   9       18.21       17.68      3.77 o 
   6  -2   9       44.35       34.74      4.04 o 
   7  -2   9        9.21       11.56      2.91 o 
   8  -2   9        1.21        2.19      2.97 o 
  -4  -1   9        4.88        3.03      2.42 o 
  -3  -1   9        6.92        8.95      2.64 o 
  -2  -1   9       62.29       65.32      4.94 o 
  -1  -1   9        1.08        0.23      1.49 o 
   0  -1   9       43.25       37.87      3.48 o 
   1  -1   9      220.64      210.98      5.35 o 
   2  -1   9       12.38       12.53      1.76 o 
   3  -1   9      107.83      106.19      5.10 o 
   4  -1   9      244.80      246.14      7.65 o 
   5  -1   9      181.96      161.29      6.48 o 
   6  -1   9       46.12       39.96      4.08 o 
   7  -1   9        1.81        2.31      2.10 o 
   8  -1   9       58.09       77.29      7.99 o 
   9  -1   9       16.19       18.22      4.62 o 
  -4   0   9        1.55       -2.31      2.15 o 
  -3   0   9        9.43        9.67      2.62 o 
  -2   0   9      191.52      177.34      7.10 o 
  -1   0   9       92.45       98.59      6.06 o 
   0   0   9       20.26       20.56      3.78 o 
   1   0   9       32.97       30.51      3.94 o 
   2   0   9       14.92       15.29      2.45 o 
   3   0   9      144.12      137.09      4.31 o 
   4   0   9        1.01        0.05      1.42 o 
   5   0   9        2.68        0.98      2.02 o 
   6   0   9        9.08       10.25      2.32 o 
   7   0   9       72.77       71.28      5.21 o 
   8   0   9        6.64        7.77      3.29 o 
   9   0   9      134.81      146.54     10.66 o 
  10   0   9        4.53        9.57      8.39 o 
  -3   1   9        0.03        0.18      1.90 o 
  -2   1   9        9.46       14.01      3.99 o 
  -1   1   9        3.05        3.10      1.87 o 
   0   1   9        5.17        6.03      1.98 o 
   1   1   9      240.90      236.60      7.99 o 
   2   1   9      250.47      248.60     10.71 o 
   3   1   9      141.27      140.64      4.45 o 
   4   1   9        3.25        5.15      1.56 o 
   5   1   9        4.47        3.78      1.50 o 
   6   1   9       63.79       64.81      4.63 o 
   7   1   9       64.52       75.60      5.60 o 
   8   1   9       18.28       17.50      6.80 o 
   9   1   9        0.81        5.88      2.94 o 
  10   1   9        0.08        4.62      5.71 o 
  -3   2   9       47.16       57.33      5.57 o 
  -2   2   9       15.33       18.54      3.15 o 
  -1   2   9       98.79       85.80      5.89 o 
   0   2   9       99.56       90.13      5.61 o 
   1   2   9       56.56       59.86      4.53 o 
   2   2   9       35.94       34.20      3.54 o 
   3   2   9      119.17      109.12      4.11 o 
   4   2   9        4.36        4.01      1.51 o 
   5   2   9      549.06      560.23      9.38 o 
   6   2   9       63.17       77.78      3.85 o 
   7   2   9        0.28        1.18      1.49 o 
   8   2   9       30.17       34.81      5.23 o 
   9   2   9       34.98       25.63      4.80 o 
  10   2   9       26.97       26.21      6.91 o 
  -2   3   9       51.55       62.04      6.63 o 
  -1   3   9       35.45       39.50      8.17 o 
   0   3   9      528.80      491.56     12.01 o 
   1   3   9        5.75        5.90      2.74 o 
   2   3   9        2.68        2.96      1.72 o 
   3   3   9      254.85      226.90      5.88 o 
   4   3   9       16.80       14.47      2.02 o 
   5   3   9       46.34       53.65      3.44 o 
   6   3   9       76.71       72.53      4.45 o 
   7   3   9        0.81        1.25      1.25 o 
   8   3   9        4.84        9.50      3.63 o 
   9   3   9        3.09        3.27      3.72 o 
  10   3   9        3.88       10.03      3.49 o 
  11   3   9        7.84        9.13      7.47 o 
  -1   4   9        3.93        6.33      2.70 o 
   0   4   9        1.01        3.21      1.95 o 
   1   4   9        0.03        0.41      1.87 o 
   2   4   9      156.91      148.77      8.19 o 
   3   4   9        7.78       10.96      1.89 o 
   4   4   9       79.93       87.33      4.19 o 
   5   4   9      230.71      218.41      6.08 o 
   6   4   9        0.46       -1.34      1.32 o 
   7   4   9       76.69       79.84      5.58 o 
   8   4   9       18.99       23.83      3.60 o 
   9   4   9       43.19       44.68      4.27 o 
  10   4   9        8.28        3.13      2.87 o 
  11   4   9        0.34        5.32      3.32 o 
  -1   5   9      158.92      188.83     17.13 o 
   0   5   9       14.18       13.95      3.41 o 
   1   5   9      182.20      191.02      9.79 o 
   2   5   9      163.47      151.36      6.59 o 
   3   5   9       57.28       53.73      4.50 o 
   4   5   9       46.92       51.99      3.55 o 
   5   5   9       12.16       11.53      2.06 o 
   6   5   9       16.23       17.37      2.42 o 
   7   5   9       28.12       29.79      2.99 o 
   8   5   9       24.53       24.38      5.07 o 
   9   5   9        1.16       -0.30      2.96 o 
  10   5   9        1.18        2.99      2.20 o 
  11   5   9       35.39       27.73      5.12 o 
   0   6   9       26.05       20.04      5.56 o 
   1   6   9       14.18       11.81      3.54 o 
   2   6   9       59.91       51.48      6.19 o 
   3   6   9        5.49        6.60      3.12 o 
   4   6   9        4.61        3.31      1.97 o 
   5   6   9      219.98      219.43      6.48 o 
   6   6   9       52.37       52.19      3.90 o 
   7   6   9      183.09      189.33      6.69 o 
   8   6   9       22.44       21.59      3.49 o 
   9   6   9       57.15       56.70      5.12 o 
  10   6   9       12.14       14.92      3.04 o 
  11   6   9       30.77       36.86      4.53 o 
   2   7   9        4.90       -0.23      2.45 o 
   3   7   9       83.43       82.63      7.66 o 
   4   7   9       20.45       27.15      4.77 o 
   5   7   9        3.34        9.24      2.44 o 
   6   7   9       14.47       18.62      3.30 o 
   7   7   9        6.41        4.54      2.47 o 
   8   7   9       23.94       26.76      4.05 o 
   9   7   9        0.15       -0.62      2.14 o 
  10   7   9        7.63        9.05      2.72 o 
  11   7   9        0.22       -0.55      5.05 o 
   3   8   9       37.83       36.93      6.06 o 
   4   8   9       63.24       74.07      7.69 o 
   5   8   9       23.81       35.31      6.43 o 
   6   8   9        0.81       -1.76      2.09 o 
   7   8   9       25.29       26.87      4.05 o 
   8   8   9       22.75       25.85      5.38 o 
   9   8   9       26.19       28.47      5.90 o 
  10   8   9        0.06        0.94      3.11 o 
   5   9   9        3.56       -2.57      5.39 o 
   6   9   9        4.65        8.32      2.99 o 
   7   9   9        1.58        0.52      3.40 o 
   8   9   9       32.40       34.99      6.24 o 
   9   9   9       15.91       23.10      5.14 o 
  -2  -8  10       53.08       53.92      7.15 o 
  -1  -8  10       12.09       14.79      3.77 o 
   0  -8  10        4.35        1.00      3.00 o 
   1  -8  10        2.77        5.15      5.08 o 
  -3  -7  10        5.49        7.56      3.85 o 
  -2  -7  10       87.56      107.41     10.90 o 
  -1  -7  10       52.69       60.23      5.64 o 
   0  -7  10       50.02       52.76      5.37 o 
   1  -7  10        2.89        3.71      2.77 o 
   2  -7  10        0.49        3.51      2.73 o 
   3  -7  10       14.45       16.92      3.63 o 
  -4  -6  10       30.60       37.41      5.73 o 
  -3  -6  10        1.01       -1.12      6.40 o 
  -2  -6  10       58.45       61.93      6.96 o 
  -1  -6  10        1.34        1.48      3.18 o 
   0  -6  10       11.53        7.59      2.94 o 
   1  -6  10       38.85       38.21      7.29 o 
   2  -6  10        5.14        5.96      3.57 o 
   3  -6  10       18.18       27.77      4.92 o 
   4  -6  10        2.39        2.47      3.48 o 
  -4  -5  10        8.66        9.26      3.98 o 
  -3  -5  10      127.74      128.43      9.15 o 
  -2  -5  10       13.69       17.15      4.25 o 
  -1  -5  10      129.76      120.63      8.66 o 
   0  -5  10      258.67      263.49      8.94 o 
   1  -5  10       54.21       52.35      4.99 o 
   2  -5  10        7.12        4.20      2.65 o 
   3  -5  10       17.90       11.68      3.09 o 
   4  -5  10        3.33        2.14      2.26 o 
   5  -5  10        6.07        7.78      3.79 o 
   6  -5  10        4.41        6.37      3.21 o 
  -4  -4  10       16.46       19.01      3.53 o 
  -3  -4  10       11.07       11.76      2.79 o 
  -2  -4  10       61.05       66.86     13.08 o 
  -1  -4  10        8.13       10.48      3.63 o 
   0  -4  10       15.89       21.13      4.25 o 
   1  -4  10       44.31       48.40      7.34 o 
   2  -4  10      149.78      153.29      6.88 o 
   3  -4  10        1.86        2.13      3.06 o 
   4  -4  10        0.03        0.79      2.09 o 
   5  -4  10      252.22      232.20     12.17 o 
   6  -4  10        5.27        4.38      2.82 o 
   7  -4  10       14.74       14.57      3.51 o 
  -4  -3  10        9.87       13.02      3.03 o 
  -3  -3  10       29.13       34.05      4.18 o 
  -2  -3  10      215.00      221.72      7.99 o 
  -1  -3  10       34.79       36.15      3.79 o 
   0  -3  10        3.40        3.72      5.46 o 
   1  -3  10      235.90      223.23      7.64 o 
   2  -3  10      136.57      125.97      6.05 o 
   3  -3  10       63.89       56.82      8.97 o 
   4  -3  10       25.99       23.61      3.48 o 
   5  -3  10       56.47       60.44      6.80 o 
   6  -3  10       15.25       18.32      3.46 o 
   7  -3  10       31.51       31.16      4.33 o 
  -4  -2  10        0.43       -0.19      2.62 o 
  -3  -2  10       20.79       20.75      3.39 o 
  -2  -2  10        3.78        4.09      3.29 o 
  -1  -2  10       36.17       35.84      3.77 o 
   0  -2  10       55.57       56.38      4.17 o 
   1  -2  10        6.76        8.64      2.14 o 
   2  -2  10      462.09      464.80     25.39 o 
   3  -2  10      522.94      535.93     14.80 o 
   4  -2  10       46.48       43.17      4.31 o 
   5  -2  10       54.54       47.78      4.72 o 
   6  -2  10        0.80        2.64      2.11 o 
   7  -2  10       50.57       46.54      4.97 o 
   8  -2  10        8.24        8.82      3.27 o 
  -3  -1  10        0.82        0.74      1.99 o 
  -2  -1  10        0.05        0.03      1.54 o 
  -1  -1  10       57.18       62.42      4.83 o 
   0  -1  10       22.68       22.44      4.26 o 
   1  -1  10       15.29       17.07      4.39 o 
   2  -1  10        0.54       -0.94      1.58 o 
   3  -1  10       13.40        9.85      2.42 o 
   4  -1  10       58.76       64.60      4.83 o 
   5  -1  10      147.47      152.42      6.56 o 
   6  -1  10       18.62       30.45      4.22 o 
   7  -1  10       44.70       50.04      4.91 o 
   8  -1  10        0.05        2.27      2.78 o 
   9  -1  10        0.48        1.61      3.00 o 
  -3   0  10       74.33       78.23      6.27 o 
  -2   0  10        0.01       -2.31      1.54 o 
  -1   0  10        0.06       -3.02      2.02 o 
   0   0  10      123.91      119.74      5.85 o 
   1   0  10      223.73      218.27      7.31 o 
   2   0  10       24.32       21.35      2.83 o 
   3   0  10      215.74      206.03      5.55 o 
   4   0  10      308.64      287.79      8.49 o 
   5   0  10      189.67      193.64     10.80 o 
   6   0  10        0.24        3.63      3.97 o 
   7   0  10       12.63       20.37      3.54 o 
   8   0  10       26.19       22.77      4.83 o 
   9   0  10        0.49        2.50      2.56 o 
  -3   1  10       75.73       84.61      6.67 o 
  -2   1  10       29.50       33.77      4.63 o 
  -1   1  10        0.60        0.19      2.58 o 
   0   1  10      102.04      106.96      6.40 o 
   1   1  10        0.16       -0.22      1.44 o 
   2   1  10      269.14      265.37     19.75 o 
   3   1  10        9.44        9.08      1.82 o 
   4   1  10      469.02      465.32      8.61 o 
   5   1  10       86.79       78.06      5.10 o 
   6   1  10      111.50      117.91      5.83 o 
   7   1  10        8.43        5.40      2.72 o 
   8   1  10       60.75       70.72      9.42 o 
   9   1  10       82.17       74.77      8.12 o 
  10   1  10        1.28       -1.20      2.90 o 
  -2   2  10      220.43      233.63      9.38 o 
  -1   2  10       89.75       95.93      6.58 o 
   0   2  10       33.65       31.43      3.88 o 
   1   2  10      430.13      445.69     11.19 o 
   2   2  10       98.07       87.46      5.35 o 
   3   2  10       96.19      100.50      6.88 o 
   4   2  10      413.24      387.95      7.94 o 
   5   2  10        7.03        9.21      1.95 o 
   6   2  10        8.33        7.73      2.20 o 
   7   2  10       85.03       91.58     10.19 o 
   8   2  10        0.44        4.35      2.56 o 
   9   2  10       72.67       71.30      7.76 o 
  10   2  10        6.58       10.01      3.68 o 
  -1   3  10        2.74        0.70      2.04 o 
   0   3  10       52.66       53.18      5.10 o 
   1   3  10        2.31        1.58      3.40 o 
   2   3  10       36.50       36.69      3.99 o 
   3   3  10       15.03       16.17      2.68 o 
   4   3  10      172.03      164.80      5.35 o 
   5   3  10      206.52      186.03      5.73 o 
   6   3  10      477.03      458.02      9.05 o 
   7   3  10      292.21      271.35      8.43 o 
   8   3  10       12.86       11.02      3.41 o 
   9   3  10        9.72       10.89      3.61 o 
  10   3  10        5.98        9.31      3.41 o 
   0   4  10      225.86      229.60      8.94 o 
   1   4  10        4.89        5.98      2.49 o 
   2   4  10        0.16        1.62      2.48 o 
   3   4  10       41.00       39.24      4.09 o 
   4   4  10       21.45       17.40      2.40 o 
   5   4  10       22.65       20.38      2.57 o 
   6   4  10       28.59       32.00      3.19 o 
   7   4  10        5.86        5.40      1.88 o 
   8   4  10      254.68      263.02      8.62 o 
   9   4  10       42.91       35.31      5.36 o 
  10   4  10       40.76       42.86      6.20 o 
  11   4  10       69.33       64.98      7.73 o 
   0   5  10        0.09        2.10      2.29 o 
   1   5  10       68.38       72.12      8.51 o 
   2   5  10       25.12       20.57      5.39 o 
   3   5  10        7.70       12.79      2.72 o 
   4   5  10      156.35      164.81      6.73 o 
   5   5  10      215.10      215.15      6.52 o 
   6   5  10       22.48       23.66      2.84 o 
   7   5  10      166.05      154.19      5.72 o 
   8   5  10      173.32      172.18      7.33 o 
   9   5  10       33.52       40.04      4.27 o 
  10   5  10       12.76       16.33      5.47 o 
  11   5  10        2.59       -0.14      2.69 o 
   2   6  10        8.89        9.39      3.37 o 
   3   6  10        0.15       -1.52      2.92 o 
   4   6  10       54.42       56.34      6.32 o 
   5   6  10       48.24       44.60      4.54 o 
   6   6  10       44.52       54.35      4.11 o 
   7   6  10        7.45       12.69      2.36 o 
   8   6  10      202.86      201.27      8.09 o 
   9   6  10       25.34       33.74      4.27 o 
  10   6  10       51.15       57.04      5.23 o 
   3   7  10       39.30       49.23      6.45 o 
   4   7  10        0.10        0.28      3.86 o 
   5   7  10       47.49       50.25      6.48 o 
   6   7  10       18.91       22.90      3.71 o 
   7   7  10        2.09        4.76      2.55 o 
   8   7  10        8.00        9.78      4.69 o 
   9   7  10        0.41        2.82      2.57 o 
  10   7  10        0.26       -1.11      3.08 o 
   5   8  10        0.46        1.66      3.23 o 
   6   8  10        4.93        7.48      3.96 o 
   7   8  10       66.49       76.54      6.17 o 
   8   8  10        0.01       -0.50      3.37 o 
   9   8  10       61.59       64.48      7.79 o 
  -1  -7  11        0.11        2.73      3.46 o 
   0  -7  11       17.16       20.18      4.03 o 
   1  -7  11       33.35       31.73      5.49 o 
   2  -7  11       12.26       20.67      5.74 o 
  -2  -6  11       81.80       88.70      8.38 o 
  -1  -6  11        0.62        3.27      3.22 o 
   0  -6  11        1.91        5.68      3.33 o 
   1  -6  11        3.77        4.09      2.77 o 
   2  -6  11        3.67        2.12      3.45 o 
   3  -6  11        7.15        0.69      2.51 o 
   4  -6  11        2.65        3.02      2.67 o 
  -3  -5  11        0.05        7.47      3.34 o 
  -2  -5  11        0.10       -0.20      4.27 o 
  -1  -5  11        1.05        2.75      3.12 o 
   0  -5  11       14.76       13.47      4.31 o 
   1  -5  11       20.20       22.94      3.92 o 
   2  -5  11       76.51       83.51      8.80 o 
   3  -5  11       42.13       48.46      5.12 o 
   4  -5  11        0.02       -1.12      3.85 o 
   5  -5  11        3.64        6.79      2.78 o 
  -3  -4  11       49.48       54.80      7.68 o 
  -2  -4  11       10.92       11.87      3.97 o 
  -1  -4  11       14.57       14.55      4.23 o 
   0  -4  11       18.43       13.66      4.17 o 
   1  -4  11       90.95      101.85      8.12 o 
   2  -4  11        0.61        0.80      2.48 o 
   3  -4  11       25.17       25.79      3.77 o 
   4  -4  11        8.43        8.07      2.71 o 
   5  -4  11        5.58        8.65      2.98 o 
   6  -4  11        8.02       12.52      6.33 o 
  -3  -3  11        0.52       -0.45      1.93 o 
  -2  -3  11        3.55       -1.12      2.70 o 
  -1  -3  11        2.01        0.51      7.68 o 
   0  -3  11        9.31       10.35      6.18 o 
   1  -3  11       32.76       20.82      4.20 o 
   2  -3  11       66.25       68.34      5.28 o 
   3  -3  11       70.39       82.80      5.83 o 
   4  -3  11      152.56      170.19      7.38 o 
   5  -3  11      121.24      130.12      8.77 o 
   6  -3  11       59.01       64.36      5.76 o 
   7  -3  11       12.42       14.30      3.34 o 
  -3  -2  11       56.64       61.56      5.85 o 
  -2  -2  11       10.73       10.89      2.97 o 
  -1  -2  11       53.04       42.99      5.08 o 
   0  -2  11        2.68        0.93      2.31 o 
   1  -2  11        0.07        1.25      2.45 o 
   2  -2  11       43.87       41.35      5.87 o 
   3  -2  11       24.07       19.64      3.07 o 
   4  -2  11       19.18       28.51      3.65 o 
   5  -2  11       97.53      106.12      9.47 o 
   6  -2  11        1.47       -1.26      1.89 o 
   7  -2  11       49.90       56.04      5.54 o 
   8  -2  11        1.58        4.75      2.84 o 
  -2  -1  11       49.90       53.42      5.13 o 
  -1  -1  11       22.40       22.70      3.50 o 
   0  -1  11       42.74       46.39      4.49 o 
   1  -1  11      107.77      107.27      8.06 o 
   2  -1  11       41.80       48.43      5.86 o 
   3  -1  11        0.03       -1.09      1.69 o 
   4  -1  11       71.18       80.35      5.49 o 
   5  -1  11        0.03        3.43      1.90 o 
   6  -1  11       21.40       23.66      3.63 o 
   7  -1  11       15.26       13.67      3.12 o 
   8  -1  11        8.32        7.96      2.69 o 
  -2   0  11        0.48        1.97      2.59 o 
  -1   0  11        7.78        5.99      2.47 o 
   0   0  11       25.43       21.64      3.35 o 
   1   0  11       13.71       19.68      3.01 o 
   2   0  11        1.76        3.47      2.09 o 
   3   0  11       16.50       27.66      3.42 o 
   4   0  11       12.48        9.40      3.29 o 
   5   0  11       51.00       53.08      5.13 o 
   6   0  11      138.57      144.78     12.44 o 
   7   0  11       54.77       70.58      7.52 o 
   8   0  11        0.33        2.07      2.15 o 
   9   0  11        7.56        3.28      2.99 o 
  -2   1  11        1.38       -2.33      2.10 o 
  -1   1  11       41.91       45.74      5.03 o 
   0   1  11       87.34       87.95      6.15 o 
   1   1  11      411.29      374.64     10.48 o 
   2   1  11        1.22       15.34      5.43 o 
   3   1  11      119.02      110.82      5.64 o 
   4   1  11       47.79       55.58      4.56 o 
   5   1  11        4.24        1.06      1.84 o 
   6   1  11       74.50       82.67      5.62 o 
   7   1  11        5.66        7.88      2.29 o 
   8   1  11        5.78        5.49      3.06 o 
   9   1  11        0.12       -2.70      2.38 o 
  -1   2  11        1.74        0.86      3.93 o 
   0   2  11        1.03        3.20      2.24 o 
   1   2  11       90.24       97.25      6.29 o 
   2   2  11        0.38        1.15      2.20 o 
   3   2  11        0.07        5.23      1.93 o 
   4   2  11       18.45       22.32      2.84 o 
   5   2  11       20.39       34.11      3.80 o 
   6   2  11        8.70        7.61      2.33 o 
   7   2  11        3.89        7.45      2.90 o 
   8   2  11      207.92      215.50     28.26 o 
   9   2  11        3.34        2.04      2.80 o 
  10   2  11        1.98        0.05      2.53 o 
   0   3  11        0.23        0.98      2.97 o 
   1   3  11       87.70       85.52      6.29 o 
   2   3  11        0.47       -2.58      1.72 o 
   3   3  11      239.47      216.31      7.72 o 
   4   3  11        4.03        8.64      2.39 o 
   5   3  11       52.57       45.50      3.58 o 
   6   3  11       30.52       31.96      4.11 o 
   7   3  11        1.32        2.53      1.86 o 
   8   3  11        0.08       -2.55      3.11 o 
   9   3  11       80.26       75.71      8.11 o 
  10   3  11        0.01       -0.49      3.18 o 
   1   4  11        0.47        2.80      2.25 o 
   2   4  11       35.59       41.53      6.68 o 
   3   4  11       85.99       83.47      5.72 o 
   4   4  11       53.56       62.48      4.95 o 
   5   4  11        7.85       13.13      2.70 o 
   6   4  11      126.89      133.26      5.30 o 
   7   4  11       47.98       50.84      4.63 o 
   8   4  11       33.68       46.50      6.79 o 
   9   4  11       27.40       39.13      5.67 o 
  10   4  11        1.79        2.25      2.55 o 
   2   5  11        1.10        1.91      2.74 o 
   3   5  11        0.82       -0.10      2.61 o 
   4   5  11        5.69        4.61      2.85 o 
   5   5  11       23.95       27.60      3.83 o 
   6   5  11        0.01        0.33      1.59 o 
   7   5  11        0.62       -0.04      1.70 o 
   8   5  11       19.74       21.24      3.52 o 
   9   5  11       76.54       75.46      8.35 o 
  10   5  11       12.88       16.91      4.26 o 
   3   6  11       21.59       14.57      5.39 o 
   4   6  11       82.15       79.94      7.70 o 
   5   6  11      108.35      119.57     22.39 o 
   6   6  11        7.08        5.11      3.44 o 
   7   6  11        2.36        2.58      1.96 o 
   8   6  11       14.06       13.23      3.22 o 
   9   6  11        5.24        9.87      2.94 o 
  10   6  11       37.47       40.36      6.11 o 
   4   7  11       10.66       14.69      4.41 o 
   5   7  11       24.80       23.01      5.28 o 
   6   7  11        8.27       12.86      4.89 o 
   7   7  11        0.65        3.51      2.60 o 
   8   7  11        8.52        6.72      4.43 o 
   9   7  11        8.13        4.46      3.50 o 
   0  -6  12       17.22       24.18      5.65 o 
   1  -6  12       15.14       22.96      4.81 o 
   2  -6  12        3.12        4.94      2.88 o 
  -1  -5  12        0.03        2.25      5.81 o 
   0  -5  12        1.21        1.70      3.04 o 
   1  -5  12        1.17        1.58      3.00 o 
   2  -5  12        8.16        6.21      2.75 o 
   3  -5  12        0.33       -0.96      3.05 o 
   4  -5  12        4.75        5.78      2.85 o 
  -1  -4  12       40.98       28.58      5.36 o 
   0  -4  12        1.19        6.51      6.39 o 
   1  -4  12        0.01        1.19      2.92 o 
   2  -4  12       15.00       21.31      9.17 o 
   3  -4  12      127.73      128.59      9.09 o 
   4  -4  12       11.65       16.50      3.38 o 
   5  -4  12        7.48       14.19      3.86 o 
  -2  -3  12       13.88       12.18      3.78 o 
  -1  -3  12        4.81        2.58      4.70 o 
   0  -3  12       43.82       46.65     10.36 o 
   1  -3  12        0.82       -1.27      2.49 o 
   2  -3  12        0.01        0.34      2.62 o 
   3  -3  12        7.39       15.40      2.89 o 
   4  -3  12        3.11        6.23      2.53 o 
   5  -3  12       12.65       12.72      3.02 o 
   6  -3  12       60.38       61.17      5.82 o 
  -1  -2  12       20.72       23.58      4.72 o 
   0  -2  12      148.81      156.45      9.73 o 
   1  -2  12       48.33       57.96      6.85 o 
   2  -2  12       19.42       20.85      4.44 o 
   3  -2  12       21.32       23.99      3.38 o 
   4  -2  12        8.22        9.70      4.04 o 
   5  -2  12       15.55       19.98      3.54 o 
   6  -2  12        1.07       -2.23      2.18 o 
   7  -2  12        8.05        9.04      5.10 o 
  -1  -1  12       11.04        8.06      2.96 o 
   0  -1  12        7.69        6.82      3.30 o 
   1  -1  12       13.66       16.35      4.25 o 
   2  -1  12      155.15      145.78      9.51 o 
   3  -1  12        3.34        5.96      3.07 o 
   4  -1  12       43.22       55.23      6.32 o 
   5  -1  12       89.74       96.34      8.93 o 
   6  -1  12        2.85        5.73      3.33 o 
   7  -1  12        6.17        6.32      2.51 o 
   8  -1  12       28.01       44.66      5.04 o 
  -1   0  12       17.07       16.46      4.12 o 
   0   0  12        3.73        1.03      2.76 o 
   1   0  12       16.75       15.58      4.19 o 
   2   0  12      203.56      219.14     10.70 o 
   3   0  12        3.69       -0.56      2.58 o 
   4   0  12        5.85        3.69      2.00 o 
   5   0  12        5.75        7.35      2.35 o 
   6   0  12       17.03       21.08      3.43 o 
   7   0  12        1.06        3.87      2.42 o 
   8   0  12        1.13        1.46      3.68 o 
   0   1  12        8.77       10.02      2.69 o 
   1   1  12        7.02       11.00      4.52 o 
   2   1  12       78.41       89.64      5.92 o 
   3   1  12       97.25      109.45      8.29 o 
   4   1  12       20.98       19.29      3.99 o 
   5   1  12       60.70       69.29      5.38 o 
   6   1  12       38.43       47.71      4.76 o 
   7   1  12      113.78      135.22      8.20 o 
   8   1  12       12.43       15.21      5.25 o 
   9   1  12       32.24       26.86      5.19 o 
   0   2  12       39.68       47.68      5.69 o 
   1   2  12        2.02        2.98      2.33 o 
   2   2  12       29.42       33.48      4.20 o 
   3   2  12       93.84      102.91      6.58 o 
   4   2  12        4.14        3.16      2.75 o 
   5   2  12       22.69       19.16      3.40 o 
   6   2  12       44.90       51.95      4.90 o 
   7   2  12        4.97        3.38      2.12 o 
   8   2  12       32.81       34.82     10.05 o 
   9   2  12        1.36        2.11      2.60 o 
   1   3  12       49.76       40.70      6.17 o 
   2   3  12        3.34        0.70      3.70 o 
   3   3  12       27.25       27.12      4.73 o 
   4   3  12       32.70       41.44      4.25 o 
   5   3  12       82.14       91.52      8.53 o 
   6   3  12        0.03        1.64      1.85 o 
   7   3  12        0.04       -0.13      1.66 o 
   8   3  12       45.82       54.83      6.76 o 
   9   3  12        1.02        1.46      3.01 o 
   2   4  12        0.37        0.70      2.27 o 
   3   4  12        0.16        1.48      2.17 o 
   4   4  12        8.22        2.88      2.58 o 
   5   4  12       10.76       12.27      3.04 o 
   6   4  12       83.40       84.15      7.25 o 
   7   4  12       14.02       18.47      3.27 o 
   8   4  12        9.95       14.90      5.82 o 
   9   4  12      165.83      175.91     10.33 o 
   3   5  12       19.90       17.27      4.23 o 
   4   5  12        0.33        2.13      3.02 o 
   5   5  12       19.13       17.06      3.88 o 
   6   5  12        9.63       17.30      3.55 o 
   7   5  12       18.51       16.81      4.12 o 
   8   5  12        1.84        1.63      2.87 o 
   9   5  12        8.13       10.12      4.27 o 
   5   6  12        0.05       -1.58      2.98 o 
   6   6  12      107.65      124.01      8.98 o 
   7   6  12       25.47       35.83      5.73 o 
   8   6  12        0.01       -1.68      2.84 o 
   9   6  12       23.96       26.31      8.09 o 
   1  -4  13       39.06       42.29      6.33 o 
   2  -4  13        8.07        3.47      4.15 o 
   3  -4  13        4.69        9.68      3.56 o 
   4  -4  13       33.70       47.86      5.23 o 
   0  -3  13        7.61        7.46      4.83 o 
   1  -3  13       50.80       68.30      7.55 o 
   2  -3  13       58.77       70.91      7.66 o 
   3  -3  13       37.42       42.65      6.05 o 
   4  -3  13        0.70       -0.45      2.65 o 
   5  -3  13        1.47        2.59      2.51 o 
   0  -2  13        2.15        1.34      2.96 o 
   1  -2  13       24.92       29.74      5.64 o 
   2  -2  13       22.66       34.81      8.18 o 
   3  -2  13       84.90       83.37      8.01 o 
   4  -2  13        1.53        5.37      3.03 o 
   5  -2  13       36.96       44.37      5.01 o 
   6  -2  13       77.37       79.32      6.52 o 
   0  -1  13       31.32       32.39      7.37 o 
   1  -1  13      146.38      140.91     19.87 o 
   2  -1  13        1.54        3.80      3.20 o 
   3  -1  13        9.88       14.49      4.45 o 
   4  -1  13       20.68       23.73      5.07 o 
   5  -1  13       12.54       19.61      3.37 o 
   6  -1  13       14.10       22.72      3.76 o 
   7  -1  13        7.79       10.68      2.83 o 
   1   0  13        6.32        8.70      3.71 o 
   2   0  13       88.46       89.66      9.22 o 
   3   0  13       19.64       23.85      5.91 o 
   4   0  13       84.24       89.27     12.23 o 
   5   0  13      117.75      112.01      8.82 o 
   6   0  13        0.00        0.02      2.02 o 
   7   0  13        0.30        0.66      2.17 o 
   1   1  13       12.05       12.33      4.31 o 
   2   1  13       20.34       17.05      5.92 o 
   3   1  13       13.86       10.79      5.40 o 
   4   1  13       41.37       43.82      6.21 o 
   5   1  13       15.79       18.84      4.44 o 
   6   1  13        0.48        1.73      3.06 o 
   7   1  13       68.88       74.93      6.17 o 
   8   1  13        8.35        9.47      2.86 o 
   2   2  13      222.40      232.48     11.85 o 
   3   2  13       10.15       13.84      4.18 o 
   4   2  13       22.61       27.25      8.63 o 
   5   2  13       28.03       33.76      5.51 o 
   6   2  13       27.19       41.48     11.43 o 
   7   2  13       65.78       74.12      6.10 o 
   8   2  13       15.24       20.46      4.74 o 
   3   3  13       34.93       36.69      4.59 o 
   4   3  13        0.68        0.16      2.69 o 
   5   3  13        6.60        7.44      3.45 o 
   6   3  13       40.09       41.85      6.00 o 
   7   3  13       42.89       38.68      4.78 o 
   8   3  13        2.61        3.56      3.14 o 
   4   4  13       78.50       79.08      6.19 o 
   5   4  13       47.42       34.62      5.79 o 
   6   4  13        3.46        3.01      2.96 o 
   7   4  13        0.35        4.07      2.95 o 
   8   4  13        0.57       -0.48      3.06 o 
   6   5  13       77.08       77.41      7.73 o 
   7   5  13       72.49       85.63      7.98 o 
   3  -2  14        8.13       15.08      4.31 o 
   4  -2  14        0.28        4.26      3.71 o 
   3  -1  14       51.46       52.10      6.90 o 
   4  -1  14        0.41        7.82      3.30 o 
   5  -1  14       14.90       28.69      5.50 o 
   3   0  14        9.57        7.66      3.82 o 
   4   0  14       12.01       19.17      8.41 o 
   5   0  14        0.22        3.61      3.06 o 
   6   0  14        8.32       12.71      5.73 o 
   4   1  14       26.14       30.94      5.68 o 
   5   1  14       32.71       37.35      6.06 o 
   6   1  14        3.02       -0.29      2.84 o 
   5   2  14        0.35       -0.13      4.03 o 
   6   2  14        7.84        3.82      3.31 o 
                                                 
